# Supplementary material for: Transcriptional profiling of Medicago truncatula during Erysiphe pisi infection
Source: Front Plant Sci. 2015 Jul 9;6:517. doi: 10.3389/fpls.2015.00517 (PMC4496563; doi:10.3389/fpls.2015.00517)
Supplement: Table S1 — Complete list of TF genes. The accession numbers (AC), the TIGR Medicago gene accession numbers (TC) if available, as well as the transcription factor family and the subfamily names are shown as described Kakar et al. (Kakar et al., 2008). The quantification cycle (Cq), PCR efficiencies (PCReff) and correlation coefficients for the qPCR reactions performed on both Medicago truncatula genotypes, Parabinga and SA1306, in three biological replicates are indicated. [file Table1.XLSX]

## Sheet: Hoja1
Table S1 Complete list of TF genes. The accession numbers (AC), the TIGR Medicago gene accession numbers (TC) if available, as well as the transcription factor family and the subfamily names are shown as described Kakar et al. (Kakar et al., 2008). The quantification cycle (Cq), PCR efficiencies (PCReff) and correlation coefficients for the qPCR reactions performed on both Medicago truncatula gen…
ID	AC	TC	TF Family	TF Subfamily	Parabinga control 1 st replicate			Parabinga control 2 nd replicate			Parabinga control 3 rd replicate			Parabinga infected 1 st replicate			Parabinga infected 2 nd replicate			Parabinga infected 3 rd replicate			SA1306 control 1 st replicate			SA1306 control 2 nd replicate			SA1306 control 3 rd replicate			SA1306 infected 1 st replicate			SA1306 infected 2 nd replicate			SA1306 infected 3 rd replicate
					Cq	PCReff	R2	Cq	PCReff	R2	Cq	PCReff	R2	Cq	PCReff	R2	Cq	PCReff	R2	Cq	PCReff	R2	Cq	PCReff	R2	Cq	PCReff	R2	Cq	PCReff	R2	Cq	PCReff	R2	Cq	PCReff	R2	Cq	PCReff	R2
TF1	AC087771_3.5	TC97134	HSF		22.9674	1.89243	0.999935	23.6126	1.8736	0.998935	22.6862	1.96365	0.999704	21.977	1.72462	0.996667	22.3547	1.89004	0.999793	22.5894	1.85896	0.999778	26.6759	1.72976	0.999892	26.6474	1.769	1	26.7547	1.766	0.998	27.1694	1.759	0.998	26.3673	1.825	1	25.4733	1.935	0.999
TF2	AC087771_6.2	-	HSF		22.3346	1.96678	0.999994	21.9392	1.90449	0.99988	22.3553	1.88931	0.999948	21.4846	1.99339	0.999568	23.8085	1.74758	0.999877	25.7454	1.92572	0.998708	22.7379	1.91522	0.999634	22.1252	1.967	1	19.4587	1.817	0.999	19.9228	2.022	1	20.1475	1.875	0.999	19.6671	1.991	1
TF3	AC119408_11.1	-	AP2/EREBP		25.9778	1.8737	0.998246	24.2722	2.02125	0.999584	22.9591	1.98262	0.999448	25.7631	1.82532	0.999778	20.8205	1.86314	0.995252	22.9813	1.89036	0.99873	26.1818	1.83347	0.999629	24.4437	1.91	0.999	18.7212	2.357	0.996	24.1571	1.857	0.998	21.8911	2.003	0.999	23.2153	1.999	1
TF4	AC119408_17.1	-	MYB		27.6721	1.91979	0.999946	26.2498	1.87251	0.999131	26.0649	1.98801	0.999677	27.2583	1.92905	0.999304	23.5971	1.74703	0.997922	24.5127	1.93882	1	28.1435	1.82201	0.998908	24.7689	1.895	1	20.6796	2.123	1	22.9367	1.987	1	22.821	1.983	1	24.8835	1.953	0.999
TF5	AC119412_12.1	-	AP2/EREBP		26.9187	1.99306	0.999695	26.3902	2.01035	0.999831	24.4747	1.92263	0.99998	26.6989	1.88405	0.999758	24.0342	1.88964	0.999753	25.4627	1.98312	0.999271	28.1946	1.89371	0.99969	24.7873	1.973	1	21.5767	1.958	1	24.2999	1.913	1	22.4329	1.935	1	24.4464	1.882	1
TF6	AC119413_16.7	BG448527	MYB/HD-like		29.9134	1.64709	0.999684	29.2411	1.98452	0.99874	24.9686	1.82041	0.997082	28.4322	1.68219	0.998538	28.8303	1.66153	0.99685	30.0372	1.62472	0.997818	28.5043	2.01381	0.999624	27.9308	1.739	0.998	26.2487	1.984	0.998	30.2269	1.639	0.999	29.7424	1.609	0.999	27.7551	1.788	0.997
TF7	AC119415_25.1	-	HD-like		23.9062	1.88193	0.999747	24.6382	1.94614	0.999145	23.8735	1.9833	0.999852	23.5344	1.77678	0.999771	23.999	1.93386	0.99993	24.2899	2.07638	0.99976	24.0774	1.87772	0.999981	24.1469	1.911	1	24.6682	1.818	0.999	25.3372	1.772	0.999	24.4585	1.922	1	23.9778	1.947	1
TF8	AC119416_15.2	TC109476	LIM		24.1977	1.72371	0.999925	24.1707	1.8442	0.999921	24.4484	1.91212	0.999575	23.6451	1.96768	0.999843	23.9374	1.89069	0.999761	23.8607	1.96182	0.999859	24.4969	1.92326	0.999898	25.1588	1.895	1	25.767	1.82	1	26.2411	1.847	1	25.1504	2.266	1	24.2404	1.866	1
TF9	AC119418_5.8	-	CCHC (Zn)		26.2162	1.78117	0.999497	25.8806	1.83511	0.999306	26.2307	1.91271	0.9999	24.721	1.90205	0.999506	26.9145	1.80653	0.999208	27.0457	1.89718	0.999844	26.5797	1.76683	0.998821	26.7444	1.992	0.999	21.8419	1.717	0.997	23.134	1.781	0.997	24.7839	1.878	1	24.2022	1.824	0.999
TF10	AC121233_16.1	TC111490	RR		25.23	1.79822	0.999574	25.0499	1.7614	0.99986	25.0172	1.85208	0.999714	23.6296	1.81197	0.996705	23.8198	1.89654	0.998387	23.9855	1.8656	0.995091	26.9661	1.95091	0.9982	27.3161	1.968	0.999	26.5663	1.733	0.999	27.8803	1.708	0.999	27.5933	1.765	1	27.6473	1.737	0.999
TF11	AC121233_16.171	TC110126	CCHC (Zn)		22.1654	1.7967	0.999914	22.1118	1.98983	0.999632	22.2754	1.86368	0.999898	21.8923	1.87956	0.999919	22.1202	2.00277	0.999964	22.0942	1.87859	0.999606	21.7753	1.95826	0.999724	21.9308	1.969	0.999	22.0977	1.923	0.998	22.4984	2.038	0.999	21.9513	1.944	0.999	21.7731	1.966	1
TF12	AC121235_20.1	TC108487	MYB/HD-like		22.5291	2.06574	0.999972	23.2458	1.87566	0.999934	22.5872	1.88047	0.999672	22.0616	1.94019	0.999812	22.2763	1.92701	0.999899	22.7171	1.86429	0.99905	22.4495	1.87424	0.99998	22.4818	1.855	1	22.9439	1.811	0.999	22.6684	1.853	1	22.4549	1.942	1	21.7917	1.868	1
TF13	AC121235_20.5	-	KRAB box		24.6789	1.83023	0.999811	24.5134	1.89345	0.999963	25.7265	1.92405	0.999957	25.4572	1.92089	0.999835	28.3106	1.81897	0.999073	28.5747	1.83929	0.999329	25.56	1.92085	0.999647	25.5223	1.889	1	21.8237	2.086	1	23.0823	1.932	1	22.9817	1.862	1	22.6634	1.917	1
TF14	AC121238_17.1	TC108464	GRAS		23.4974	1.94456	0.99977	24.0432	1.9	0.999869	23.0326	1.83037	0.999774	22.7503	1.8396	0.999408	23.2661	1.89512	0.999319	23.1153	1.82882	0.999876	23.557	1.87449	0.999997	23.7183	1.876	1	24.0457	1.805	1	23.4693	1.927	1	23.4254	1.891	1	22.6302	1.861	1
TF15	AC121238_17.2	-	CCHC (Zn)		26.741	1.83138	0.997693	27.3498	1.82673	0.986513	21.0912	1.84121	0.999851	25.0514	1.77705	0.999397	25.9431	1.84713	0.999752	26.0062	1.88621	0.99731	27.288	1.99214	0.999492	24.0829	2.126	0.995	22.149	1.924	1	27.0413	1.856	0.998	27.9166	1.88	1	23.1523	1.783	1
TF16	AC121244_13.2	TC94673	bZIP		22.259	2.028	0.999019	22.8889	1.78525	0.999826	21.8041	1.81334	0.99797	21.8566	1.76705	0.998707	22.6826	1.71025	0.999321	22.4019	1.80519	0.999052	21.886	1.84191	0.999699	22.122	1.856	1	21.5086	1.906	0.999	21.6412	1.821	0.998	21.5299	1.877	0.999	20.8597	1.854	0.999
TF17	AC122160_21.1	-	MADS		29.0252	1.83421	0.999868	30.0072	1.78007	0.999723	29.0339	1.8467	0.999729	28.2793	1.86639	0.998379	29.8779	2.14697	0.99991	31.0465	1.83279	0.999136	29.3277	1.824	0.998814	30.1093	1.859	1	23.6732	1.86	0.999	26.0495	1.931	1	28.3682	1.859	0.999	28.5712	1.807	1
TF18	AC122164_12.2	-	NAC		27.7444	1.73975	0.999636	27.7826	1.83043	0.999742	28.2656	1.76824	0.999998	27.6582	1.75186	0.99999	28.0229	1.68437	0.999521	27.8616	1.75272	0.999611	27.4307	1.78201	0.999612	27.8444	1.788	1	27.38	1.81	0.999	26.343	1.855	0.999	25.4335	1.811	1	25.0207	1.845	1
TF19	AC122164_5.1	-	NAC		28.5438	1.78579	0.999757	27.915	1.7922	0.999988	28.3903	1.7596	0.999951	27.8701	1.82473	0.999913	27.6892	1.83984	0.999913	27.7991	1.90321	0.999868	26.8472	1.80263	0.999717	30.4322	1.457	0.997	27.5492	1.747	1	25.9138	1.807	0.999	25.5068	1.875	1	25.1552	1.882	1
TF20	AC122165_16.1	-	CCAAT	CCAAT-HAP3	20.4229	2.01633	0.999804	20.8274	2.03385	0.999278	21.0061	1.97744	0.999835	20.5445	1.94921	0.999908	20.7522	2.01194	0.999653	20.8043	2.02605	0.998706	20.3661	1.9343	0.999172	21.0809	1.934	1	20.6728	1.96	0.999	21.8574	1.878	1	20.8898	2.102	1	20.5562	1.886	1
TF21	AC122167_14.2	-	AP2/EREBP		28.3516	1.88357	0.999219	26.0794	1.84694	0.999555	24.808	1.88184	0.999823	28.061	1.90817	0.999486	24.4927	1.85984	0.999959	25.8507	1.81132	0.999985	29.7711	1.79443	0.999553	27.9262	1.75	0.999	21.3051	1.819	0.998	25.1421	1.877	0.999	23.6174	1.868	0.999	25.5243	1.9	0.999
TF22	AC122169_11.2	-	bZIP		21.6814	1.83929	0.998285	22.194	1.87065	0.994533	22.4862	1.97602	0.998546	21.5088	2.09011	0.998716	21.6781	1.76113	0.998692	21.6597	1.74346	0.999036	21.5708	2.01867	0.998768	23.1891	2.279	0.997	22.3435	1.877	0.998	22.2	2.179	1	21.1908	1.842	0.996	20.5472	2.017	0.998
TF23	AC122169_23.1	TC94788	bZIP		21.9377	1.86666	0.999876	22.5677	1.94187	0.999254	21.7373	2.10792	0.999897	20.9523	1.99771	0.999711	21.279	1.87642	0.99919	21.4655	1.97911	0.999487	22.2236	1.90014	0.999847	22.133	1.904	1	23.1739	2.134	0.998	21.4923	1.934	0.999	21.3576	2.072	1	20.7555	1.845	0.999
TF24	AC122171_12.1	-	MYB		29.4689	1.80163	0.999331	29.6179	1.78786	0.999739	27.5421	1.86209	0.999579	29.506	1.77088	0.998539	25.8843	1.8131	0.99834	28.2217	1.82387	0.999732	32.0652	1.70247	0.999293	29.4062	1.785	0.999	23.8015	2.25	1	27.8792	1.914	1	25.7338	1.818	1	27.6514	1.865	1
TF25	AC122171_17.1	-	MYB		21.6865	1.9369	0.999177	21.4331	1.8316	0.999406	22.2868	2.14392	0.999788	21.5061	1.88726	0.996674	21.3507	1.83505	0.999197	21.114	1.8876	0.995316	22.21	1.85782	0.9997	22.5308	1.813	1	20.0648	2.132	0.999	21.6942	1.793	0.997	20.6047	1.794	0.999	20.4201	2.036	1
TF26	AC122723_22.1	-	ARID		31.6061	1.71945	0.999793	30.3142	1.74418	0.999991	28.3761	1.81195	0.999822	31.3258	1.70395	0.999768	27.7964	1.79769	0.999983	29.6066	1.68134	0.999587	34.7751	1.54836	0.999743	29.4446	1.666	1	23.8424	1.858	1	28.0395	1.936	0.999	27.482	1.974	1	29.7151	1.748	1
TF27	AC122723_5.1	-	ARID		25.8297	1.86075	0.999902	25.9462	1.83796	0.999855	24.9148	1.92165	0.999826	24.376	1.9126	0.999917	27.0963	1.82173	0.999697	28.8254	1.7789	0.999664	25.8285	1.86231	0.999898	27.2834	1.88	1	21.1622	2.039	0.998	21.495	1.911	1	24.251	1.823	0.999	23.4621	1.836	1
TF28	AC122723_5.9	-	C2H2 (Zn)		28.4646	1.7871	0.999247	28.1921	1.92692	0.999593	22.0703	1.89542	0.999556	26.6737	1.86176	0.996668	27.561	1.79285	0.997044	27.6967	1.89128	0.998102	29.4665	1.67459	0.999101	26.1589	1.637	0.998	23.0708	1.696	0.996	30.556	1.757	0.996	34.238	1.753	1	25.2861	2.072	0.998
TF29	AC122723_9.2	-	C2H2 (Zn)		26.0238	1.7274	0.999915	25.2524	1.8303	0.996791	27.0075	1.88854	0.999949	25.4204	1.78807	0.998252	22.0172	1.9663	0.999553	29	2.2836	0.783402	29.5967	1.73804	0.998742	23.3782	1.909	0.999	19.3492	1.903	0.999	22.1159	1.876	0.999	21.4028	2.005	0.998	21.7539	1.996	0.999
TF30	AC122726_21.111	TC103291	WRKY family	WRKY	24.5553	1.9665	0.999136	24.9165	2.02627	0.995044	22.1304	1.9685	0.999625	22.8865	1.98331	0.999407	24.957	1.95289	0.999999	25.1559	1.91547	0.998965	23.2071	2.01977	0.999648	22.8095	2.025	1	21.3468	1.97	1	24.3789	1.892	0.999	24.1827	1.953	1	21.9818	1.896	0.999
TF31	AC122726_21.171	-	CCHC (Zn)		28.5878	1.91416	0.998756	28.1537	1.86326	0.999995	27.8142	1.86216	0.99959	26.1165	1.75542	0.997346	30.7851	1.77206	0.999298	31.7349	1.61714	0.999709	28.8066	1.78266	0.998342	28.0469	1.843	1	23.9091	1.767	0.998	26.0687	1.947	0.997	27.0387	1.722	0.997	26.0143	1.694	0.999
TF32	AC122728_32.1	TC104693	AP2/EREBP		23.874	1.851	0.999822	24.4924	2.01474	0.997643	23.5478	1.82371	0.999742	22.4721	1.90545	0.999761	22.679	1.90191	0.999984	22.8215	1.95505	0.999962	24.1791	1.78498	0.999966	24.3021	1.834	1	24.7084	2.021	1	22.8074	1.911	1	22.8202	1.962	1	22.2841	1.887	1
TF33	AC123547_15.1	-	HD family	HD-PHD finger	25.161	1.85052	0.999946	24.8409	1.91227	0.999265	25.0709	1.76444	0.999503	24.6379	1.89095	0.999675	24.6972	1.88877	0.999316	25.0136	1.88411	0.997804	24.6593	1.78509	0.99962	24.8376	1.915	0.999	25.0856	1.678	0.999	25.5089	1.78	0.999	24.8553	1.826	0.999	24.6296	1.788	1
TF34	AC123547_15.4	-	CCHC (Zn)		23.7772	1.8589	0.999667	23.3607	1.88779	0.999508	18.5823	2.00529	0.999642	22.1884	1.95575	0.997724	23.3809	1.91001	0.999149	23.5376	2.06846	0.999612	25.2137	1.94853	0.999881	22.314	1.887	1	18.8998	1.868	0.994	26.6017	1.94	0.999	25.7867	1.939	1	20.1371	1.957	0.999
TF35	AC123547_15.5	TC102808	bHLH		26.8008	1.85414	0.999862	27.1373	2.10889	0.999789	25.8894	1.90271	0.999842	26.326	1.86457	0.999843	26.1801	1.89035	0.999962	26.6262	1.84849	0.999667	25.9955	1.73793	0.999952	25.7674	1.753	0.999	25.9357	1.818	1	26.334	1.932	0.999	26.0373	1.828	1	25.5209	1.959	1
TF36	AC123547_34.2	-	HD family	HD-PHD finger	23.6251	1.9569	0.999963	23.1235	1.90576	0.999924	23.3267	1.90567	0.999882	22.2213	1.93169	0.999962	23.886	1.91333	0.999924	24.9713	1.92557	0.999934	23.3365	1.90754	0.999995	23.3211	1.934	1	19.3225	1.962	0.999	20.3465	2.06	1	21.6732	1.925	1	21.1086	1.956	1
TF37	AC123570_7.1	-	CCHC (Zn)		27.9381	1.81995	0.99985	27.7091	1.80634	0.999991	23.9847	1.81356	0.999348	27.1126	1.74185	0.999758	28.1356	1.75147	0.999139	29.1391	1.6827	0.998155	29.6917	1.79727	0.999639	26.9727	1.836	1	25.7566	1.92	1	31.2325	1.562	0.997	30.1454	1.763	1	26.049	2.049	0.999
TF38	AC123571_11.2	-	bZIP		27.7089	1.65334	0.999474	27.5889	1.68326	0.999389	26.5128	1.48455	0.999286	25.5864	1.77136	0.999966	28.986	1.52351	0.998522	31.4648	1.63982	0.9998	27.7299	1.7525	0.999904	27.5924	1.716	0.999	22.9403	1.754	0.999	24.304	1.503	1	26.0718	1.721	1	24.8401	1.747	1
TF39	AC123571_7.1	-	bZIP		29.4767	1.78185	0.999976	27.8016	1.78924	0.999995	21.5449	1.89002	0.999956	26.7133	1.75766	0.999931	28.3837	1.72185	0.999642	28.071	1.7125	0.999765	30.7952	1.62435	0.999205	26.8964	1.756	1	21.7385	1.911	1	34.1245	1.551	0.999	30.856	1.673	1	24.6922	1.852	1
TF40	AC123572_15.1	TC103928	MYB/HD-like		25.1011	1.93771	0.999998	25.6727	1.97387	0.999768	25.347	1.79345	0.998931	24.4365	1.87176	0.999562	24.945	1.91244	0.999786	24.9315	1.87354	0.999867	25.6542	1.92737	0.999218	25.1399	1.972	0.999	24.4622	1.825	0.999	25.2153	1.93	0.996	24.9299	1.899	0.999	23.8845	1.91	1
TF41	AC123575_10.1	-	ARF		29.6778	1.86452	0.998248	30.7784	1.73212	0.999135	24.843	1.7011	0.996876	28.507	1.5792	0.999918	30.0624	1.82233	0.996077	31.0061	1.59412	0.998183	29.9434	1.25084	0.999973	27.9457	3.326	0.997	25.5058	1.704	1	28.7632	1.935	0.999	29.464	1.717	0.995	27.8911	1.759	1
TF42	AC123596_13.1	CX526628	JUMONJI		23.7612	1.9537	0.999398	23.9674	2.33338	0.988146	19.3816	1.99826	0.998692	21.8711	1.77148	0.997911	22.68	1.91403	0.998647	22.8959	1.7899	0.998212	24.1031	1.87608	0.999978	21.5722	1.807	0.999	19.171	1.978	0.998	24.5731	1.838	0.998	24.8687	1.989	0.999	21.0489	1.857	1
TF43	AC123898_40.101	-	CCHC (Zn)		33.7303	1.27141	0.999722	32.1674	1.7385	0.999701	34.107	1.69978	0.999856	30.7216	1.78026	0.999719	32.9685	1.84642	0.999978	36.8529	1.43008	0.999208	31.8418	1.74575	0.999788	34.1273	1.757	1	27.1829	1.787	1	29.1742	1.721	1	29.955	1.762	1	30.2562	1.792	1
TF44	AC123898_40.121	-	MADS		33.194	1.50097	0.999177	30.8001	1.46536	0.997456	32.4613	1.43227	0.999921	29.0901	1.56145	0.999541	30.4939	1.47066	0.998458	30.1476	1.57996	0.999349	30.7759	1.50526	0.998501	30.1656	1.457	0.997	28.3954	1.575	0.997	29.9965	1.549	0.998	28.3555	1.616	0.997	28.0516	1.555	0.999
TF45	AC123898_40.171	-	MADS		31.5025	1.88535	0.999291	31.6029	1.71335	0.999957	32.7794	1.62569	0.99947	29.8992	1.80949	0.999875	30.4444	1.95717	0.998936	32.6778	1.81598	0.999723	34.0552	1.76381	0.999739	33.047	1.775	1	30.378	1.843	0.999	35.7243	1.774	1	33.1595	1.707	1	30.3716	1.852	1
TF46	AC123899_15.161	-	MYB/HD-like		28.8335	1.95751	0.999875	29.2866	1.86619	0.999718	28.2178	1.90479	0.999738	27.7756	1.83756	0.9996	28.569	1.82251	0.999759	29.4333	1.80998	0.999654	29.1118	1.90738	0.999961	29.5744	1.894	1	24.3393	1.827	0.998	26.3492	1.871	1	27.701	1.899	0.999	27.4066	1.99	1
TF47	AC123899_15.181	BI271595	LIM		29.4504	1.67998	0.999734	29.5637	1.59387	0.999764	29.9457	1.69013	0.999349	29.8288	1.58255	0.99943	31.0864	1.64806	0.999997	31.8123	1.58568	0.999896	30.838	1.61236	0.997972	33.406	1.705	1	28.3378	1.964	0.999	29.2159	1.648	0.997	28.7017	1.723	1	28.442	1.646	0.998
TF48	AC123899_15.3	TC103086	bHLH		25.9298	1.94224	0.9992	25.0579	1.37252	0.999868	24.1175	1.89509	0.999304	26.6536	1.22688	0.999712	23.5733	1.9049	0.99841	25.4508	2.05212	0.999216	24.3593	1.82418	0.998777	24.5149	1.345	1	21.2209	1.959	1	24.3607	1.884	0.999	23.1589	1.852	0.999	24.2178	1.506	0.999
TF49	AC123899_49.2	-	MYB/HD-like		25.3756	1.8682	0.999904	24.9635	1.86469	0.999728	25.6778	1.86299	0.999979	25.0818	1.8376	0.99973	26.5646	1.76027	0.99934	28.427	1.77997	0.997672	25.5764	1.85475	0.999509	25.6507	1.857	1	21.05	1.946	1	22.6806	1.892	1	23.849	1.863	1	23.3811	1.847	1
TF50	AC123975_16.3	-	HD family	HD	27.9125	1.8448	0.999948	27.8257	1.83198	0.999933	27.8639	1.8389	0.999967	28.3995	1.83206	0.999986	28.9419	1.78636	0.999907	29.1885	1.76402	0.999559	27.1544	1.82396	0.999956	27.0239	1.819	1	25.3219	2.039	0.998	28.8214	1.838	1	28.8995	1.775	1	27.8705	1.759	1
TF51	AC124214_39.2	-	bHLH		27.9769	1.91747	0.99966	27.6009	1.90625	0.99965	28.2534	1.85268	0.999915	29.7996	1.7633	0.995664	29.5583	1.89846	0.999907	31.3416	2.03949	0.999479	28.6981	2.04567	0.999865	28.4	1.977	1	23.9713	1.975	1	26.1294	1.945	0.995	26.4252	1.872	1	27.1291	1.923	1
TF52	AC124214_8.141	-	bHLH		29.1556	1.87193	0.999244	28.8484	2.00014	0.998975	23.5451	1.94285	0.99949	27.7703	1.88204	0.999571	28.5134	1.95151	0.998731	29.5788	1.88057	0.99773	28.9879	1.88384	0.999983	26.7569	1.693	1	24.9545	1.942	0.998	30.9967	1.819	0.999	29.6788	1.906	1	26.5719	1.992	1
TF53	AC124214_8.171	TC95927	HTH	AraC	21.1889	1.6146	0.99879	21.3739	1.63097	0.998234	17.5242	2.08734	0.997096	20.7516	1.74962	0.999093	21.1079	1.90616	0.999964	21.3228	1.9707	0.999692	21.448	1.47329	0.998547	19.8246	1.791	0.999	17.989	1.951	0.996	22.3162	1.975	0.998	23.1719	1.967	1	18.8763	2.214	0.999
TF54	AC124214_8.9	TC108577	ZF DHHC		22.9301	1.84838	0.999923	22.8162	1.84049	0.999784	23.2946	1.94169	0.999933	21.428	1.89688	0.999475	21.6785	1.87445	0.999541	21.7901	1.89653	0.997907	22.8889	1.84416	0.999206	22.9898	1.854	1	22.7893	1.927	1	22.1303	1.9	1	21.5835	1.86	1	21.3644	1.963	1
TF55	AC124218_17.7	-	HTH	FIS	24.1843	1.89123	0.999542	23.8929	1.76902	0.999724	24.2431	1.91834	0.9994	23.4256	2.04009	0.99406	23.4692	1.92276	0.99962	23.7863	1.84761	0.99926	23.5864	1.71664	0.998998	24.0928	2.03	0.998	23.2506	1.796	0.996	24.212	1.723	0.994	23.7743	1.873	0.997	23.1598	1.782	1
TF56	AC124953_18.1	-	AS2		26.5867	1.89623	0.999722	25.7106	2.44135	0.999588	23.9776	1.93376	0.999986	26.474	1.88939	0.999545	22.5122	2.05903	0.999309	24.0324	1.99077	0.999525	25.9525	1.8555	0.999429	25.0474	1.955	1	20.5816	1.965	1	23.0861	2.01	1	22.4752	1.876	1	24.4774	1.856	1
TF57	AC124953_7.1	-	HMG		23.6297	1.83899	0.999706	23.6226	2.03702	0.99804	23.3282	1.95781	0.999958	23.8002	1.90686	0.994707	22.5976	2.12304	0.996677	23.5049	1.87894	0.995132	24.3038	1.84556	0.999529	23.7759	2.061	1	20.6751	1.689	0.995	25.3028	1.869	0.998	21.9809	1.816	0.999	23.3025	1.932	1
TF58	AC124954_14.6	-	C2H2 (Zn)		33.2049	1.47742	0.999867	30.7221	1.77752	0.999859	28.9745	1.81518	0.999884	31.6299	1.79181	0.999776	28.3835	1.80491	0.999684	29.7227	1.90337	0.999954	32.622	1.81973	0.999958	29.8935	1.862	1	25.0084	1.873	1	27.9301	1.816	1	27.1725	1.771	1	29.66	1.742	1
TF59	AC124954_14.7	-	C2H2 (Zn)		29.7569	1.84112	0.999471	31.5512	1.76678	0.999977	25.8592	1.88395	0.999937	29.8789	1.80133	0.999919	29.1012	1.72522	0.999781	30.4023	1.83386	0.999407	30.0235	1.75805	0.999979	26.9294	1.893	0.999	24.5563	1.818	0.999	30.4458	1.855	1	30.9158	1.755	1	26.7833	1.796	0.998
TF60	AC124958_13.1	TC96510	NGN		22.1182	1.86216	0.99892	22.7369	1.8778	0.998695	21.9376	1.97092	0.996943	22.3079	1.92232	0.999091	22.9496	1.73942	0.990917	22.7811	1.77191	0.998084	22.0721	1.81845	0.998015	22.1777	1.837	0.999	22.8025	1.789	0.999	23.5538	1.891	0.998	23.3603	1.95	0.999	22.6967	1.91	1
TF61	AC124958_13.2	-	HD-like		27.9792	1.79666	0.998109	28.2559	1.92693	0.999489	23.4099	1.74102	0.999612	26.6912	1.79954	0.999793	27.7254	1.7365	0.99511	27.9027	1.8923	0.996148	28.488	1.7935	0.999723	26.6064	1.997	0.997	24.5026	1.697	1	29.0519	1.674	1	29.238	1.899	1	27.1374	1.864	1
TF62	AC124959_11.2	AW690213	KRAB box		31.4348	1.50865	0.998355	33.0149	1.51864	0.999907	31.189	1.55642	0.999518	31.485	1.48281	0.997704	30.9351	1.60375	0.999291	32.9023	1.56594	0.998961	29.65	1.60685	0.99955	30.8193	1.61	1	28.1377	1.562	0.998	30.3445	1.34	0.997	32.94	1.46	0.997	29.8589	1.582	1
TF63	AC124961_17.2	-	MYB		31.9778	1.97726	0.999462	31.3167	1.93324	0.99967	32.4452	1.89051	0.999997	30.226	1.88134	0.9991	30.1564	2.01282	0.999264	30.176	1.92125	0.999899	32.0278	1.91428	0.999975	32.1869	1.89	1	28.7055	1.97	0.999	29.252	1.891	1	27.4202	2.013	1	27.0782	1.925	1
TF64	AC124961_18.1	TC109302	MYB/HD-like		28.8749	1.69167	0.998001	27.2415	1.63083	0.999156	22.7462	1.71383	0.997441	25.6361	1.68612	0.995016	27.6433	1.73584	0.993711	28.0585	1.76425	0.999329	27.8102	1.78618	0.994479	25.7723	1.673	0.999	24.8606	1.619	0.993	30.7347	1.413	0.993	29.3419	1.775	0.998	24.4476	1.802	0.999
TF65	AC124961_19.2	-	MYB/HD-like		27.2026	1.91416	0.999933	26.8408	1.90264	0.999901	27.8744	1.91549	0.999799	26.6275	1.8774	0.999604	28.9435	1.85779	0.999179	32.3399	1.91381	0.997992	28.3419	2.02955	0.999075	27.4439	1.898	1	23.3467	1.927	0.999	24.434	2.056	1	25.4511	2.078	1	25.1515	1.941	1
TF66	AC124963_24.1	-	S1Fa-like		21.4488	1.96071	0.999914	21.8444	1.87369	0.999971	21.9657	1.906	0.999786	21.8191	1.9182	0.999258	22.1018	1.94125	0.999646	22.1	1.93435	0.998015	21.0059	1.9672	0.999904	21.7274	1.945	1	21.5016	1.821	0.998	22.5197	2.013	0.999	21.5615	1.873	0.999	21.4325	2.056	0.999
TF67	AC124963_29.1	-	S1Fa-like		20.3796	1.87382	0.999754	20.7554	1.99912	0.999948	20.9885	1.9133	0.999701	20.6758	1.90034	0.99918	20.7397	1.97997	0.997523	20.6355	1.89558	0.999524	20.2855	1.9803	0.999466	20.6192	1.922	1	18.8586	1.895	0.999	21.3675	1.95	1	19.6953	1.909	1	20.3273	2.003	0.999
TF68	AC124969_12.1	-	CCHC (Zn)		35.8927	1.78367	0.999535	33.6345	2.47205	0.997936	28.6542	1.87098	0.999343	32.1947	1.91254	0.998195	33.5151	1.89413	0.999755	36.6486	1.74584	0.999366	38.2758	1.64651	0.998202	Undetermined	1.531	0.998	27.9945	2.01	1	34.8742	1.995	0.999	36.4547	1.71	1	31.1026	1.891	1
TF69	AC124972_1.2	-	MYB		33.8651	1.54457	0.999961	32.7589	1.64172	0.999628	31.2091	1.59032	0.99984	32.2281	1.67252	0.999155	31.696	1.59157	0.999642	32.594	1.20221	0.997682	32.7667	1.58248	0.997482	32.3277	1.673	0.998	29.2116	1.62	0.998	31.7652	1.813	0.998	30.1073	1.568	1	33.1987	1.628	0.999
TF70	AC124972_13.2	-	MYB		27.3509	1.91682	0.999745	25.9431	1.92875	0.99899	23.7475	1.8847	0.999898	26.3855	1.8948	0.999628	23.0939	1.98423	0.999662	24.5809	1.98031	0.998826	28.1585	1.85971	0.999253	23.956	1.857	1	20.3959	2.022	1	24.7436	2.007	1	21.7047	1.938	0.999	24.0106	1.881	1
TF71	AC124972_33.2	TC106783	EIL		19.8567	2.01873	0.999881	20.2881	2.05051	0.999577	20.4354	1.90326	0.999885	19.7464	1.98284	0.99938	19.771	1.8928	0.999621	19.9067	1.90552	0.999414	20.2368	1.87736	0.999811	20.7039	1.931	1	18.9395	1.916	1	21.4511	2.078	0.997	19.8456	1.934	1	19.6579	1.946	1
TF72	AC124972_40.11	-	MYB/HD-like		31.1623	1.71556	0.999986	32.5083	1.69008	0.999975	29.0128	1.81087	0.999844	Undetermined	1.37662	0.997336	31.0472	1.62751	0.998961	34.0954	1.56319	0.997685	32.0223	1.78344	0.999616	31.8879	1.71	1	29.4907	1.739	0.998	31.6481	2.082	0.998	30.6536	1.9	1	29.6265	1.85	1
TF73	AC124972_40.131	-	MYB/HD-like		31.2961	1.80155	0.999981	31.2374	1.78991	0.999917	31.3519	1.66079	0.999747	29.2669	1.82705	0.99997	29.8168	1.76257	0.999822	30.3302	1.78411	0.999975	28.2873	1.83806	0.999995	28.1224	1.896	1	26.0961	1.836	1	28.1988	1.717	1	28.2687	1.815	1	27.7327	1.835	1
TF74	AC124972_40.7	-	MYB/HD-like		31.3076	1.72909	0.999614	30.9832	1.65013	0.999971	26.6563	1.72257	0.999931	32.7518	1.65889	0.999845	31.6452	1.80547	0.999091	33.8899	1.37557	0.998284	31.5292	1.64681	0.999393	30.8564	1.467	0.992	27.5784	1.772	0.998	35.6878	1.534	0.999	34.5883	1.662	1	29.2363	1.817	1
TF75	AC124972_40.9	-	MYB/HD-like		22.2293	1.99707	0.999969	21.4562	1.9731	0.999472	17.1274	2.09577	0.998978	21.0254	1.90996	0.999985	21.646	1.93828	0.999898	21.5163	1.9674	0.999436	24.0878	1.96192	0.999943	20.0734	1.904	1	19.5449	1.918	1	24.7322	1.842	1	25.3539	1.865	1	19.4677	2.034	1
TF76	AC124972_48.1	-	MYB		34.1175	1.77546	0.999823	30.3428	1.76696	0.999936	30.1101	1.76105	0.999934	33.0677	1.78867	0.999777	28.4629	1.869	0.999623	29.9752	1.83188	0.999728	35.8487	1.7056	0.998359	29.8476	1.818	1	25.4496	1.896	0.999	28.9606	2.307	0.998	27.582	1.797	1	30.1252	1.865	1
TF77	AC124972_9.2	-	MYB		23.1475	1.90842	0.999983	21.466	1.92291	0.999987	19.2612	1.6653	0.996436	23.2819	1.9351	0.999746	17.8521	1.95329	0.999087	19.9547	1.97243	0.999869	26.5251	1.92878	0.99989	20.5678	1.794	1	16.3063	1.928	0.992	19.7086	2.254	0.994	18.2543	2.001	0.999	20.4589	1.886	1
TF78	AC125368_21.2	-	C2H2 (Zn)		31.206	1.76747	0.999796	29.6368	1.72236	0.999745	27.9428	2.04694	0.998893	31.5623	1.71229	0.999676	28.2132	1.80899	0.999774	28.4175	1.78701	0.999964	33.2278	1.66163	0.999607	29.098	1.815	1	23.9497	1.832	0.999	28.0084	1.819	1	26.4415	1.766	1	27.3271	1.785	0.999
TF79	AC125368_22.2	-	C2H2 (Zn)		25.3032	1.89651	0.999144	24.2388	1.9416	0.999516	23.4427	1.85494	0.999566	24.3697	2.06618	0.999858	20.7105	2.20984	0.999337	22.35	2.00461	0.999989	26.289	1.8983	0.999344	22.1219	1.791	0.998	19.007	1.862	0.999	22.1778	1.85	0.995	20.1603	1.957	0.999	22.7027	1.844	0.999
TF80	AC125368_5.2	-	HTH	FIS	26.9396	1.92014	0.999848	25.4286	1.83725	0.999998	23.2541	1.9134	0.999904	26.329	1.90315	0.999337	22.0199	1.91074	0.999902	25.9916	1.91021	0.999067	31.966	1.82353	0.99999	23.3432	1.94	1	18.3325	2.182	0.998	21.9829	1.939	0.999	19.8624	1.925	0.999	23.3668	1.811	0.999
TF81	AC125368_6.2	BG648193	C2H2 (Zn)		25.9763	1.90426	0.999775	25.3249	1.82338	0.999207	21.4481	1.90135	0.998024	24.2572	1.93054	0.998589	25.0956	1.6629	0.999275	25.4651	1.64394	0.996915	26.0577	1.72967	0.997075	23.3801	1.824	0.999	22.1245	1.768	0.999	25.9247	1.692	0.997	26.744	1.808	0.996	25.5562	1.863	0.997
TF82	AC125389_10.2	-	EIL		32.306	1.52025	0.999561	39.3792	1.30975	0.986427	31.7857	1.54576	0.999628	31.5154	1.57372	0.998547	31.5904	1.63346	0.999899	32.0262	1.64317	0.998525	38.668	1.29394	0.998787	33.4583	1.48	1	27.1763	1.716	0.997	30.533	1.672	0.995	29.6559	1.569	0.998	30.4162	1.644	0.999
TF83	AC125389_32.9	-	EIL		27.053	1.8484	0.999943	27.4143	1.84432	0.999805	26.6931	1.88161	0.999935	27.1908	1.88466	0.997324	31.0115	1.72413	0.999263	31.2826	1.82426	0.999886	27.3488	1.86549	0.999066	27.4444	1.87	1	22.8039	1.86	0.997	23.9702	1.884	1	25.7889	1.885	1	25.2314	1.901	1
TF84	AC125473_12.4	TC96365	bZIP		25.5308	1.73771	0.99995	25.8974	1.82809	0.999203	21.6121	1.90956	0.999229	24.9566	1.87336	0.999439	24.8487	1.76786	0.999402	24.7459	1.98706	0.995652	26.1211	1.84831	0.99977	24.2563	1.876	1	21.922	1.796	1	25.5885	1.756	1	26.5937	1.772	1	23.3272	1.862	0.999
TF85	AC125474_16.1	-	HD-like		27.6303	1.8258	0.999955	26.6156	1.82868	0.999905	20.5471	1.92699	0.999897	25.3023	1.93753	0.999005	25.6689	1.89582	0.999196	26.6346	1.9631	0.999291	32.1621	1.74762	0.999805	24.2813	1.878	1	21.4726	1.852	0.998	33.0755	1.836	1	30.0014	1.77	1	23.6538	1.922	1
TF86	AC125475_11.2	-	HD-like		26.1587	1.80359	0.99988	27.3273	1.86764	0.999977	23.5075	1.9668	0.999904	26.6981	1.90317	0.999945	26.1979	1.83548	0.999857	25.737	1.93557	0.999873	26.1745	1.95124	0.999926	25.3092	1.928	1	22.1771	1.841	1	27.8185	1.946	0.999	27.352	1.855	1	24.0977	1.831	0.999
TF87	AC125476_30.201	TC96308	ZF DHHC		25.3185	1.86251	0.999752	25.9184	1.8935	0.999763	25.2166	1.91211	0.999794	23.5991	1.99792	0.999379	23.9234	1.84362	0.999948	24.3399	1.90061	0.999733	25.3096	1.89603	0.999906	25.3623	1.875	1	25.5991	1.883	1	24.4663	1.862	0.999	24.4144	1.896	0.999	23.6262	1.905	1
TF88	AC125476_30.251	-	HD-like		24.1495	1.92762	0.999524	23.1875	1.88885	0.999549	19.2904	2.00164	0.999335	25.9962	1.6979	0.998599	24.0847	1.91973	0.999152	23.6658	1.868	0.99982	24.6509	1.91748	0.99993	22.4736	1.912	0.999	19.4942	1.98	0.999	25.8556	1.919	1	25.314	1.937	1	20.6677	1.982	1
TF89	AC125476_30.3	TC98661	TPR		23.8834	1.90118	0.999951	24.602	1.96041	0.999832	23.0769	1.85926	0.999713	23.3534	1.92586	0.999961	23.671	1.84706	0.999496	23.7329	1.90839	0.999956	24.0402	1.90271	0.999657	23.9746	1.871	0.999	23.8	1.886	1	23.7842	1.869	0.999	24.0475	1.921	1	23.4558	1.965	1
TF90	AC125478_13.7	TC104325	bHLH		32.4724	1.86206	0.999997	30.9027	1.85044	0.999994	28.2737	1.89413	0.999774	30.2422	1.86023	0.999973	31.1403	1.8497	0.999992	31.3696	1.99902	0.999476	31.314	1.80126	0.999722	31.4627	2.014	0.986	29.6935	2.156	0.998	31.3338	1.938	1	32.2985	1.615	0.999	30.27	1.847	1
TF91	AC125478_7.2	-	bHLH		33.6622	1.61023	0.997015	31.7968	1.7491	0.999974	35.5764	1.68839	0.999926	32.9786	1.67787	0.999185	33.5353	1.60509	0.996855	36.6045	1.34821	0.998619	30.6976	1.76933	0.999413	32.893	1.673	1	28.605	1.664	0.999	32.1708	1.604	1	29.6794	1.73	0.999	30.296	1.644	0.999
TF92	AC125479_16.2	-	CCHC (Zn)		24.0998	1.99515	0.999187	24.7529	1.9039	0.999227	23.7141	1.89999	0.999499	23.551	1.89854	0.998387	23.9239	1.83601	0.999638	24.8063	1.89366	0.99971	23.7008	1.90501	0.999864	23.6783	1.94	1	23.9196	1.773	1	23.9674	1.901	0.998	23.4729	1.922	1	22.6663	2.007	1
TF93	AC125481_1.2	-	bZIP		35.5572	1.69935	0.999932	32.8615	1.79301	0.999941	32.4594	1.74607	0.999845	37.132	1.75065	0.999128	29.7512	1.79564	0.999547	31.3492	1.92364	0.999742	33.3815	1.78304	0.999673	34.0793	1.708	1	29.7106	1.75	1	30.5647	1.952	0.999	29.3203	1.765	1	29.2155	1.879	1
TF94	AC125481_22.1	-	bZIP		32.652	1.65933	0.999719	35.3321	1.68178	0.999058	31.8293	1.68158	0.999683	31.8444	1.64	0.999582	36.1768	1.71734	0.999566	Undetermined	1.3411	0.983835	32.5801	1.7039	0.999875	37.2862	1.444	0.997	26.4693	1.777	1	28.3607	1.756	1	29.5698	1.76	1	28.543	1.75	1
TF95	AC125482_13.2	-	HD-like		24.4953	1.92375	0.999868	24.6164	1.87419	0.999957	24.2354	1.88606	0.999766	23.4922	1.85426	0.999842	23.2693	1.96184	0.999739	23.5369	2.04423	0.999743	24.7519	1.88695	0.999967	24.6208	1.865	1	23.0468	1.902	1	24.4488	1.873	1	23.4156	1.922	1	23.6243	1.911	1
TF96	AC125482_17.2	-	LIM		19.6692	1.90262	0.998665	19.974	1.93394	0.998152	20.1266	2.0789	0.999825	20.2534	1.98416	0.997796	20.2791	1.97217	0.999412	20.46	2.0261	0.997949	19.2219	1.96068	0.999221	19.7854	1.895	0.999	19.6235	1.948	0.999	21.0507	2.537	1	20.0067	2.113	0.999	19.668	1.935	0.998
TF97	AC125482_8.131	CX534602	HD-like		24.6317	1.86952	0.999876	24.6928	1.86319	0.999766	24.7642	1.85725	0.999895	23.3861	1.884	0.999937	23.3737	1.90462	0.999903	23.3829	1.90524	0.99917	24.5914	1.8885	0.999993	24.6106	1.918	1	23.3923	1.94	1	23.6005	1.849	1	23.8471	1.889	1	23.4557	1.932	1
TF98	AC125482_8.171	TC95091	LIM		19.6882	1.96851	0.998125	20.1971	1.99181	0.998355	19.5334	1.97265	0.999384	19.7151	1.93258	0.999436	19.9184	2.03301	0.99951	20.2256	2.05781	0.999507	19.5495	1.9217	0.999259	19.82	2.121	1	20.2124	2.026	0.998	20.5255	2.855	0.996	20.2326	2.292	1	19.679	1.973	0.998
TF99	AC126006_21.1	TC103429	C2H2 (Zn)		22.3493	1.89049	0.999937	22.5105	1.92309	0.999542	19.0136	1.93191	0.998014	21.9875	1.86399	0.999118	22.404	1.92583	0.999074	22.3002	1.75748	0.999041	23.0149	1.90274	0.999863	21.8236	2.04	1	19.857	1.885	0.999	23.1692	1.763	0.999	22.6128	1.863	1	20.9256	1.916	1
TF100	AC126006_21.2	AL370225	MYB/HD-like		24.5552	2.00309	0.997349	25.0773	1.97707	0.999095	24.2371	2.02568	0.998909	22.9184	1.99154	0.997778	23.3005	1.80069	0.999111	23.5345	1.86344	0.994873	25.2271	1.9276	0.998845	25.5045	1.864	1	25.9807	1.831	1	25.0455	1.964	0.997	24.7176	1.998	0.998	24.154	2.029	0.998
TF101	AC126006_21.9	TC103429	C2H2 (Zn)		23.8921	1.82926	0.999821	24.3712	1.92924	0.999808	23.5531	1.92478	0.999888	23.4701	1.96054	0.999703	24.0133	1.90989	0.999518	24.3006	1.89722	0.999157	24.7993	1.85441	0.999843	24.4801	1.861	0.999	24.7173	1.87	1	25.0469	1.897	1	24.8648	1.959	0.999	24.1094	2.044	1
TF102	AC126006_25.2	-	MYB		23.95	1.92263	0.999984	23.5797	1.93096	0.999905	21.9463	2.00672	0.999976	23.5763	1.86199	0.999235	20.3808	1.9466	0.999562	21.9108	1.98644	0.999974	24.9306	2.10619	0.999592	21.5258	1.922	1	18.4655	1.859	0.999	22.106	2.172	1	19.9832	1.845	1	21.9087	1.929	1
TF103	AC126006_40.1	BQ079354	C2H2 (Zn)		32.7484	1.70924	0.99982	33.088	1.594	0.99987	36.6735	1.5797	0.999733	Undetermined	1.38451	0.964861	30.9258	1.63892	0.999947	33.2868	1.60834	0.999057	Undetermined	2.17407	0.955859	33.2134	1.329	0.999	28.8499	1.661	1	32.4064	1.61	1	29.7391	1.648	0.999	31.6046	1.577	1
TF104	AC126007_16.141	-	bHLH		32.491	1.94178	0.994883	31.9782	1.78584	0.999716	26.7163	1.84348	0.99942	30.4388	1.7676	0.999702	30.8114	1.75924	0.99929	31.6746	1.76573	0.999795	32.8523	1.78658	0.999565	29.5446	1.744	1	29.0499	2.018	0.999	32.0396	1.75	0.999	31.4207	1.827	1	29.4376	1.894	0.999
TF105	AC126007_16.171	-	PHD		29.116	1.88653	0.999674	27.6482	1.88156	0.999553	28.0912	1.86239	0.999557	26.5806	2.02782	0.999801	33.071	1.79796	0.999289	30.8733	1.74123	0.999922	28.7394	1.85973	0.999893	29.2221	1.89	1	22.6525	1.967	0.999	24.2727	1.543	0.999	26	1.98	1	25.5115	1.954	1
TF106	AC126008_36.2	-	RR		28.0873	1.59364	0.998732	27.4104	1.67839	0.999987	25.0296	1.75281	0.997748	26.6231	1.83013	0.999708	28.0259	1.65624	0.991083	28.5335	1.17401	0.999071	28.5396	1.5977	0.999574	26.8246	1.776	0.998	24.131	1.708	0.999	28.6397	1.452	0.999	29.0412	1.321	0.999	26.0914	1.825	0.999
TF107	AC126010_13.4	TC104672	MADS		30.91	1.84899	0.999962	32.4849	1.7352	0.998665	27.5126	1.25972	0.978695	30.9435	1.8121	0.999891	29.9147	1.76678	0.99921	30.8019	1.62788	0.997804	31.5116	1.66577	0.999806	29.705	1.736	1	27.8711	1.814	0.999	31.5326	1.775	0.999	33.2377	1.807	1	29.1775	1.855	0.999
TF108	AC126010_13.5	TC104672	MADS		29.8534	1.96228	0.999506	30.2506	1.77229	0.999989	23.5633	1.87639	0.999868	28.6076	2.04505	0.999692	28.9687	1.8518	0.999889	29.877	1.8107	0.999476	30.6521	1.97996	0.999996	27.8591	2.13	1	25.2872	1.859	1	30.5731	1.944	1	30.9216	1.938	1	27.013	1.975	1
TF109	AC126012_22.1	TC98483	CCHC (Zn)		20.7255	1.97424	0.999893	20.3785	1.90985	0.999959	20.3291	1.88318	0.999553	19.6044	1.84492	0.99855	22.2063	1.89688	0.999609	22.5562	1.84355	0.998731	21.4885	1.89327	0.999416	20.8052	2.15	1	16.3988	2.095	0.989	18.438	1.888	0.999	19.9236	2.012	1	18.9619	2.15	1
TF110	AC126014_6.11	BE203030	PHD		25.8988	1.86931	0.99955	25.8492	1.24031	0.995012	25.7803	1.91698	0.99977	25.9638	2.02729	0.999197	25.5772	2.03516	0.999589	25.4483	1.79573	0.999316	24.5389	1.85325	0.999837	24.63	1.838	0.999	24.7711	1.44	0.999	25.7609	1.639	1	25.4362	1.233	1	24.9303	1.224	1
TF111	AC126014_6.111	TC96365	bZIP		24.9584	1.90483	0.998438	25.1241	1.84644	1	20.993	1.94933	0.999178	23.5567	1.77678	0.999697	24.0766	1.77173	0.999682	24.3219	1.85425	0.998695	25.4522	1.87818	0.999664	23.6772	2.039	1	21.1485	1.912	0.999	25.3444	1.827	0.996	26.0448	1.719	1	22.6813	1.956	0.999
TF112	AC126019_15.2	-	C2C2 (Zn)	DOF	25.4631	1.61353	0.999898	25.1361	1.3468	0.99987	24.9444	1.63422	0.999963	24.549	1.68948	0.9996	26.2095	1.6765	0.999114	26.6502	1.70459	0.99976	25.4028	1.71263	0.999321	25.4881	1.696	1	21.3211	1.813	1	23.2084	1.731	1	23.6318	1.677	1	23.6412	1.729	1
TF113	AC126019_27.2	-	C2C2 (Zn)	DOF	25.9317	1.80172	0.999908	26.6207	1.74513	0.99945	26.1271	1.85755	0.999861	26.0883	1.74537	0.999777	23.8534	1.96383	0.999826	25.1861	1.95525	0.998041	26.7757	1.87919	0.999911	25.2552	1.878	1	21.1681	1.856	0.999	24.7472	1.856	1	22.8662	1.847	1	25.0997	1.88	1
TF114	AC126778_8.121	-	CCHC (Zn)		28.8882	1.85482	0.99877	30.1801	1.77002	0.999901	27.5369	1.83512	0.999981	29.0666	1.82173	0.999957	28.5718	1.7718	0.999584	30.397	1.83396	0.998436	29.1674	1.88186	0.999942	28.4797	1.835	1	27.9583	1.837	1	30.4339	1.941	1	30.0682	1.807	1	27.8732	1.878	0.999
TF115	AC126778_8.151	-	CAMTA		22.4653	1.9458	0.9999	22.3724	1.87343	0.999772	22.648	1.90265	0.999993	Undetermined	1.57727	0.936567	21.8263	2.0429	0.999752	21.8878	1.924	0.999799	21.719	1.99286	0.999896	21.7788	1.947	1	18.4408	1.967	0.999	20.3791	1.941	1	20.8395	1.917	1	20.5264	1.823	0.999
TF116	AC126779_15.2	-	LIM		29.1981	1.91774	0.999631	29.8882	1.7913	0.999972	29.649	1.80316	0.999845	30.4214	1.81625	0.999912	28.7622	1.87592	0.999779	29.6926	1.82904	0.998051	28.6393	1.83722	0.999941	28.4897	1.835	1	25.7175	1.801	1	27.9687	1.844	1	26.4366	1.816	1	27.1387	1.898	1
TF117	AC126779_16.2	-	LIM		23.9856	1.94062	0.998984	23.8795	1.84455	0.99876	23.2935	1.91095	0.999755	24.8144	1.84047	0.99968	22.9051	1.79925	0.999641	23.9865	1.64485	0.998611	23.3634	1.87324	0.999866	23.4575	1.922	0.999	20.4666	1.742	0.999	26.2319	1.844	0.999	21.4172	1.919	1	22.8849	1.848	0.999
TF118	AC126780_18.1	TC110545	CCHC (Zn)		22.6504	1.90871	0.99997	23.1727	1.95698	0.999972	21.9176	1.92594	0.99986	22.3749	1.92809	0.999941	22.5127	1.99409	0.999995	22.9757	1.89833	0.999352	22.7159	1.93292	0.999904	22.8482	1.93	1	22.9937	1.913	1	23.319	1.827	0.999	22.9309	1.91	1	22.5166	2	1
TF119	AC126780_18.3	TC97128	CAMTA		26.2164	1.74596	0.999263	25.9282	1.86194	0.999643	26.6206	1.76981	0.999886	25.2791	1.92697	0.99978	25.3899	1.8324	0.999077	25.5063	1.8052	0.999386	26.6365	2.0531	0.999625	26.3987	1.792	1	23.6212	1.771	1	24.888	1.906	1	25.3341	1.873	1	24.8398	2.1	0.998
TF120	AC126782_11.2	-	MYB		21.3707	1.95811	0.999236	21.7353	1.91459	0.999557	21.6223	1.97225	0.999929	22.0878	1.86869	0.99944	22.0444	1.99213	0.998454	22.2703	1.95054	0.99981	20.9408	1.87528	0.999119	21.3685	1.986	1	19.9277	1.961	1	22.381	1.949	0.998	21.4515	1.857	0.999	21.4037	1.919	1
TF121	AC126782_22.2	TC99385	FHA		23.2412	1.83026	0.999773	23.324	1.79508	0.999438	23.0713	1.72216	0.999967	22.3927	1.91065	0.999788	23.0844	1.87111	0.999812	23.1243	1.90604	0.999206	23.6013	2.01807	0.999881	23.6253	1.932	0.999	23.5016	1.864	0.998	23.5205	1.987	0.999	23.0669	1.869	1	22.8207	1.972	0.999
TF122	AC126782_22_1	TC110597	MYB/HD-like		22.4862	1.82577	0.999969	26.1369	1.64132	0.994311	22.1203	1.75918	0.999828	25.7153	1.45871	0.976119	22.8563	2.00716	0.999174	22.9304	1.87855	0.998701	24.4436	1.20077	0.999853	25.1263	2.036	0.969	32	1.817	0.858	28.6406	2.538	0.991	25.2799	1.271	0.999	25.3249	4.381	0.994
TF123	AC126782_44.2	-	FHA		22.713	1.93322	0.999747	23.1071	1.90368	0.999916	24.5152	1.79327	0.997934	22.7023	1.82974	0.998766	22.9866	2.31974	0.999391	22.9081	1.84488	0.999963	23.1347	1.88718	0.99991	23.9304	1.953	1	23.0188	1.811	0.999	23.8217	1.905	1	23.2012	1.811	0.996	22.7254	1.998	0.999
TF124	AC126784_10.1	AL374794	AP2/EREBP		25.3595	1.87481	0.999958	24.7535	1.84311	0.999994	24.3177	1.6565	0.999552	24.2318	1.85315	0.999929	25.5711	1.85367	0.999731	25.9717	1.85452	0.999999	25.1913	1.89903	0.999877	24.9676	1.936	1	20.2329	2.03	0.999	23.066	1.87	1	24.6457	1.867	1	23.7691	1.886	0.999
TF125	AC126784_13.2	-	AP2/EREBP		22.6107	1.79788	0.998778	22.1516	1.71871	0.998045	23.494	1.63696	0.999686	22.3785	1.71203	0.999518	24.1079	1.71042	0.999363	25.6643	1.67548	0.999987	23.4453	1.68491	0.999605	23.688	1.717	1	21.281	1.64	0.986	22.2968	2.103	0.999	20.9639	1.693	0.998	20.1808	1.844	0.998
TF126	AC126784_13.2	-	AP2/EREBP		24.907	1.76819	0.999269	25.6086	1.83126	0.99968	24.9591	1.84033	0.999856	26.1513	1.75289	0.999623	23.4828	1.92257	0.999389	25.3389	1.9282	0.999789	25.5492	1.80745	0.999766	24.5079	1.872	1	21.4244	1.935	1	24.6227	1.93	1	22.7727	1.844	0.999	25.2091	1.883	1
TF127	AC126785_11.2	-	CCHC (Zn)		32.4281	1.27983	0.999503	32.724	1.56875	0.999682	28.59	1.80813	0.99843	30.6867	1.75249	0.999217	31.61	1.67057	0.999881	32.7554	1.66869	0.998619	31.9692	1.69882	0.999548	30.8562	1.743	0.999	28.2658	1.384	1	33.4752	1.93	1	32.2332	1.698	0.999	29.5397	1.738	0.999
TF128	AC126786_22.1	AL383170	ZF DHHC		24.4304	1.86406	0.999895	24.4081	1.87234	0.999894	24.2618	1.72532	0.999989	23.8358	1.9417	0.999828	24.3252	1.90658	0.999641	24.4452	1.80799	0.999522	24.0051	1.89145	0.999901	23.9445	1.955	1	24.718	1.762	1	25.1988	1.821	1	24.5378	1.984	1	23.9517	1.817	1
TF129	AC126787_12.1	TC102127	MYB/HD-like		25.4139	1.90274	0.999857	25.4056	1.89237	0.999744	24.5903	1.42312	0.999919	21.3421	1.87495	0.999839	21.7301	1.79782	0.999339	21.8435	1.84082	0.999842	25.0245	1.89621	0.999534	25.1933	1.943	1	21.5759	1.818	0.999	21.4687	1.887	1	21.294	1.865	1	21.2433	1.973	1
TF130	AC126787_12.2	-	CCHC (Zn)		27.4629	1.93667	0.999614	26.4291	2.02125	0.999771	21.5952	1.89638	0.999523	25.486	1.92597	0.999747	26.2264	1.82601	0.99956	26.8675	1.87899	0.999577	27.709	1.9021	0.999646	24.8617	1.837	1	21.6606	1.893	1	30.2907	1.723	1	28.5354	1.83	1	24.4489	1.982	1
TF131	AC126789_14.2	-	HD-like		26.2783	1.99738	0.999831	25.9937	1.99485	0.999334	25.1671	1.85963	0.999991	26.0582	1.90598	0.999636	24.2088	1.97404	0.99962	25.4712	1.76424	0.998621	26.4566	1.86515	0.999929	25.7807	1.887	1	21.4597	1.992	1	25.1726	1.854	1	23.7534	1.906	1	25.174	1.879	1
TF132	AC126789_18.1	-	HD-like		28.0022	2.08119	0.999184	27.9172	1.91067	0.999724	25.2626	1.77445	0.997748	28.083	1.80563	0.999995	27.8944	1.84237	0.999635	28.0082	1.78412	0.998497	27.6658	1.83877	0.998934	27.474	1.964	0.988	25.4855	1.854	0.999	28.3583	1.997	0.997	28.9218	1.753	1	26.9442	1.877	0.999
TF133	AC126789_18.4	BF645682	NAC		27.5508	1.77771	0.999999	27.5834	1.7445	0.99986	27.6329	1.96406	0.999512	25.6035	1.60299	0.999777	27.0735	1.94105	0.999709	26.8124	1.8426	0.999899	26.8025	1.92416	0.999924	26.7818	1.875	1	27.2692	2.018	1	27.3085	1.823	1	27.1908	1.92	1	26.6899	1.865	1
TF134	AC126789_19.3	-	HD-like		26.6892	1.82029	0.99976	27.6573	1.81003	0.999989	27.4198	1.74392	0.999949	26.4023	1.78622	0.999756	26.5831	1.82047	0.99753	26.9487	1.84916	0.999729	28.2603	1.76975	0.999998	28.108	2.013	0.989	26.0468	1.893	0.998	28.9756	1.711	1	27.7384	1.76	1	27.117	1.794	0.999
TF135	AC126789_19.5	BF645682	NAC		26.9118	1.87316	0.999973	26.8746	1.8495	0.999267	26.667	1.79868	0.999671	26.5469	2.1088	0.999868	26.2994	1.90495	0.999549	26.9573	1.61545	0.99834	26.2533	1.9443	0.998846	26.2089	1.989	0.998	26.7556	1.902	1	26.9999	1.85	0.999	26.9265	1.841	0.999	26.1728	1.842	1
TF136	AC126789_19.9	TC96243	NAC		22.5763	1.94732	0.999862	23.4432	2.15022	0.996481	22.2568	1.93118	0.999922	21.6909	1.89433	0.999912	22.1859	1.93217	0.998833	22.1453	1.9776	0.999884	23.0837	1.86675	0.99994	23.1513	1.919	1	23.5878	1.912	0.999	22.7438	1.885	0.998	22.7458	1.89	0.999	21.9209	1.893	0.999
TF137	AC126789_4.2	-	NAC		25.2901	1.86457	0.999633	25.2634	1.9467	0.999438	24.787	1.89232	0.999988	25.1307	1.88735	0.999947	23.9057	1.93804	0.999575	24.7747	1.74997	0.99991	25.0946	1.92425	0.999851	24.4431	1.91	1	21.3466	1.915	1	24.2453	1.827	1	22.9823	1.938	1	24.2749	1.929	1
TF138	AC126789_45.2	-	HD-like		27.0246	1.95824	0.999966	28.0648	1.86237	0.998908	27.9089	1.87528	0.99986	27.6937	1.95962	0.999506	27.0922	1.90059	0.997572	27.9514	1.85527	0.999623	29.2451	1.88078	0.999422	30.2639	1.906	1	23.9666	2.116	0.998	28.3048	1.962	1	26.5595	1.828	0.999	28.7838	1.823	1
TF139	AC126789_8.2	-	NAC		22.8489	1.87421	0.999888	23.2257	1.81539	0.999439	23.7932	1.92612	0.999799	22.4774	1.92755	0.999841	22.5716	1.8431	0.999819	22.4442	1.92336	0.999752	23.1463	1.95684	0.999719	23.8071	1.848	1	23.2755	1.894	1	23.5239	1.84	0.999	22.838	1.865	1	22.4761	1.988	1
TF140	AC126791_17.1	TC107912	PHD		23.3485	1.84724	0.999898	23.2021	1.87725	0.999748	23.6309	1.92139	0.999838	22.6276	1.85024	0.999916	22.9232	1.93896	0.999411	22.7748	1.84432	0.999796	23.1223	1.89065	0.999315	23.1746	1.889	1	23.6414	1.836	1	23.4645	1.829	0.999	22.9245	1.842	1	22.6173	1.836	1
TF141	AC126792_14.1	-	MYB/HD-like		26.9848	1.93093	0.999974	26.823	1.81015	0.999592	25.7485	1.68405	0.999207	25.7082	1.96645	0.999432	27.3695	1.8414	0.999051	28.3288	1.90197	0.999884	26.4814	1.97584	0.999757	25.939	1.999	1	22.2842	1.797	1	24.748	1.826	0.997	26.3025	1.887	0.999	25.42	1.881	0.999
TF142	AC126792_14.2	TC105499	C2C2 (Zn)	CO-like	26.3296	1.87257	0.999812	27.0067	1.77981	0.999983	26.0362	1.87866	0.999494	26.4366	1.89085	0.998878	26.3827	1.88226	0.999974	26.8033	1.78055	0.999589	27.5575	1.77568	0.999941	27.6246	1.784	1	27.6387	1.842	0.999	27.2034	1.869	1	26.9594	1.835	1	26.5005	1.839	1
TF143	AC126792_14.7	-	MYB/HD-like		29.4802	1.83674	0.999731	29.2405	1.84956	0.998903	27.9418	1.80321	0.99987	29.1582	1.83089	0.999258	26.2685	1.94362	0.999886	27.9292	1.74611	0.999437	29.7924	1.76346	0.999714	26.7163	1.83	1	24.1051	1.853	0.999	26.9502	1.795	0.999	25.0724	1.821	1	27.181	1.809	1
TF144	AC126792_2.2	-	C2C2 (Zn)	CO-like	25.8347	1.93764	0.999913	25.5513	1.91805	0.999783	23.9992	1.90126	0.99977	25.9469	1.91051	0.99949	22.659	1.88801	0.999928	24.5903	2.05323	0.999212	26.8567	1.9082	0.99986	23.7282	1.917	1	19.9662	1.874	0.999	23.1911	1.904	1	22.0109	1.856	1	24.3805	1.955	1
TF145	AC126792_22.1	-	MYB		22.3645	1.85066	0.999782	20.738	1.69648	0.995421	23.5035	1.99705	0.995099	22.8448	1.96241	0.998102	18.9872	1.84069	0.996404	19.9862	1.53701	0.990786	24.9533	1.89608	0.99969	20.133	1.851	0.999	16.8155	2.226	0.987	18.8815	2.401	0.996	18.37	2.05	0.999	19.4403	2.074	0.999
TF146	AC126792_7.2	-	MYB		27.5582	1.81312	0.999801	26.9115	1.899	0.999266	22.1027	1.90424	0.999957	26.1954	1.78611	0.999648	26.2287	1.82993	0.999844	27.4187	1.88208	0.999771	28.3324	1.8122	0.999883	25.535	1.828	1	23.1091	1.78	1	27.8884	1.733	1	29.2083	1.733	1	24.4702	1.876	0.999
TF147	AC126794_11.2	-	ARF		19.8822	1.972	0.999904	20.1966	1.85519	0.998902	20.3781	1.87895	0.999656	20.1008	2.00632	0.99992	20.0539	1.95534	0.999685	20.9805	2.42723	0.996168	20.0045	1.87878	0.999753	20.8834	1.947	1	20.3777	1.867	0.999	21.0738	1.891	1	20.1462	1.938	0.999	19.8747	1.964	1
TF148	AC126794_14.1	TC106929	ARF		20.0594	1.90097	0.999976	20.7679	2.05041	0.99948	19.815	1.9277	0.999765	19.6265	1.97684	0.999746	19.8495	1.98168	0.999555	20.0067	1.94441	0.999928	20.5688	2.05573	0.999951	20.3921	1.862	1	20.5504	1.871	1	20.5849	1.907	0.999	20.5618	1.987	1	19.8118	1.851	1
TF149	AC126794_14.2	-	MYB/HD-like		24.3455	1.88606	0.999818	24.3288	1.94562	0.999578	23.6477	1.91346	0.999651	25.6716	1.81055	0.999487	23.3106	1.95664	0.999613	23.8519	1.83456	0.999234	25.5813	1.8692	0.999922	23.3709	1.899	1	20.8012	1.877	1	23.8869	1.936	1	21.9866	1.822	1	22.3725	1.939	1
TF150	AC126794_21.2	-	MYB		24.3926	1.86783	0.999792	23.8133	1.84061	0.999532	22.4063	1.72418	0.999973	22.3947	1.87704	0.999999	23.9069	1.97733	0.999712	24.9005	1.88478	0.998782	23.8125	1.98748	0.999919	23.3347	1.97	1	20.9037	1.895	1	21.7388	1.929	1	22.4856	1.872	1	22.0136	1.935	0.999
TF151	AC127019_29.2	-	PHD		29.6512	1.83329	0.999952	30.0805	2.01531	0.997097	27.5466	1.79712	0.999726	29.8683	1.77557	0.999954	29.7421	1.76911	0.999229	30.3475	1.79786	0.999257	29.7864	1.7518	0.999735	29.668	1.763	1	27.1922	1.863	1	31.8131	1.785	1	30.2988	1.772	1	28.4693	1.799	1
TF152	AC127020_15.1	-	CCHC (Zn)		27.0384	1.75275	0.999704	26.5649	1.74694	0.999434	27.1475	1.58506	0.999467	26.155	1.77957	0.999596	28.9978	1.70586	0.999944	21.4907	1.20607	0.99904	31.9289	1.73904	0.999848	27.7667	1.722	1	22.8289	1.914	0.999	25.8625	1.944	0.998	25.5314	1.763	0.999	24.5025	2.073	1
TF153	AC127020_15.3	-	CCHC (Zn)		29.8937	1.83863	0.999956	30.804	1.93209	0.999962	25.7405	1.89786	0.999441	29.8281	1.55416	0.999952	31.3193	1.7801	0.999848	32.098	1.79453	0.999776	26.8562	1.89526	0.999994	27.194	1.759	1	26.8281	1.888	1	28.0522	1.808	1	27.557	1.808	1	27.3379	1.876	0.999
TF154	AC127021_25.1	-	AP2/EREBP		29.4283	1.87059	0.999451	29.1699	1.81252	0.999875	23.8305	2.04779	0.995359	28.1218	1.66131	0.997793	28.9251	1.87687	0.999929	29.5851	1.71278	0.998125	31.4237	1.64892	0.998907	27.8555	1.712	1	25.638	1.6	0.996	30.0754	1.608	0.998	30.0788	2.67	0.991	27.0973	1.335	1
TF155	AC127021_25.2	-	AP2/EREBP		28.7955	1.80214	0.999735	28.5101	1.77531	0.999808	23.3978	1.72422	0.997812	27.8498	1.80709	0.99998	28.2504	1.76876	0.998504	29.2717	1.72656	0.999372	30.7423	1.87946	0.999737	27.08	1.803	0.999	25.0576	1.757	1	31.6389	1.775	1	31.2698	1.779	1	26.3172	1.851	1
TF156	AC127169_1.1	-	HMG		23.3287	1.86046	0.999917	22.6646	1.9058	0.999736	23.2253	1.8718	0.999773	23.8629	1.96254	0.999634	21.789	1.90264	0.99903	22.7803	1.94798	0.99987	24.1378	1.89987	0.999937	21.7287	1.947	1	19.1003	1.981	0.999	21.9775	1.879	1	20.6135	1.897	1	21.4361	1.882	1
TF157	AC127169_13.1	AW693899	C2C2 (Zn)	CO-like	20.2648	1.89525	0.99986	20.9964	1.98088	0.999583	19.9681	1.91078	0.999829	21.9162	1.96008	0.999993	22.1444	1.8844	0.999963	22.327	1.97194	0.99897	20.2977	1.95892	0.999786	20.5244	1.984	1	20.9538	2.054	1	22.7254	1.795	0.999	22.707	2.183	1	22.0083	1.913	1
TF158	AC127170_10.21	-	HD-like		35.1596	1.80792	0.999844	32.5101	1.84117	0.999953	31.5651	1.7344	0.99981	31.1792	1.86337	0.999538	32.6471	1.89986	0.999444	32.8716	1.9345	0.999502	31.4172	1.83003	0.999888	31.1048	1.872	0.999	28.0678	1.879	1	30.452	1.833	1	30.9874	1.815	1	30.7199	1.797	1
TF159	AC127170_10.221	-	CCHC (Zn)		26.1795	1.92337	0.999669	25.6893	1.9343	0.999773	26.2083	1.66578	0.999152	25.2864	1.98499	0.998347	27.5842	1.89288	0.99979	28.14	1.84387	0.999854	26.968	2.0266	0.999711	26.6859	1.916	1	21.4549	1.989	1	23.3696	1.842	0.999	24.3842	1.795	0.999	23.7489	1.854	0.999
TF160	AC127170_2.2	-	HD-like		30.2405	1.73538	0.999882	30.9392	1.8601	0.99933	27.8129	1.85702	0.999812	31.2914	1.60887	0.99899	26.669	1.89654	0.999977	28.7382	2.19362	0.999736	29.8114	1.72453	0.998852	27.7404	1.833	1	24.1451	1.838	1	27.5021	1.955	1	26.1189	1.777	0.998	28.3929	1.873	0.998
TF161	AC128638_34.1	-	C2H2 (Zn)		23.8871	1.90279	0.999877	23.7755	1.87523	0.99991	23.9397	1.57731	0.999979	23.5887	2.02179	0.999743	23.9989	1.91542	0.999224	23.9906	1.94165	0.999965	23.3097	1.98895	0.999357	23.3399	1.858	1	23.67	1.839	1	24.0769	2.072	0.999	23.4599	1.848	1	23.2533	1.913	1
TF162	AC128638_34.2	AJ845727	NAC		28.4269	1.84094	0.99974	27.6939	1.76017	0.999825	28.011	1.61549	0.999906	27.5011	1.84226	0.999687	30.1044	1.83568	0.999862	30.1108	1.82756	0.998402	28.9355	1.76149	0.999657	28.5416	1.867	0.999	24.3198	1.78	0.999	26.3628	1.857	1	27.5484	1.948	1	26.9869	1.87	0.999
TF163	AC128660_5.1	-	WRKY family	WRKY	27.9123	1.86356	0.999943	28.0166	1.83979	0.999937	28.8587	1.7867	0.999949	27.7862	1.81329	0.999984	27.6313	1.81265	0.999843	28.3206	1.82974	0.999716	28.9917	1.77944	0.999932	28.9631	1.79	1	29.7896	1.793	1	29.6632	1.763	1	28.4798	1.8	1	27.8152	1.825	1
TF164	AC129090_19.1	-	AS2		24.048	1.74153	0.996479	23.7915	1.20641	0.999664	23.5511	1.93091	0.999836	26.6611	1.56032	0.998975	22.5709	1.29107	0.993232	22.6345	1.16999	0.999593	27.8777	1.19873	0.995402	25.168	1.782	0.999	19.9415	1.254	0.999	24.0756	1.932	0.999	21.2042	1.794	0.998	22.1681	1.783	0.999
TF165	AC129090_20.1	TC94183	HD-like		20.1908	1.98369	0.99932	20.1466	1.90626	0.999693	20.377	1.92217	0.99994	20.3507	2.06439	0.999264	19.9311	1.87126	0.999885	19.8927	1.82526	0.999597	18.9713	1.9674	0.999686	19.1655	2.082	1	19.2561	2.017	1	20.0775	1.923	0.999	19.5523	2.164	1	19.27	1.866	0.999
TF166	AC129090_20.2	-	Lambda-DB		28.7481	1.86395	0.999759	27.6197	1.84275	0.999874	23.0991	1.86788	0.999908	26.5201	1.96756	0.99999	27.0554	2.00688	0.999724	28.0087	1.99467	0.999985	28.576	1.89385	0.999985	25.6447	1.893	1	23.8078	1.822	1	29.1823	1.895	0.999	29.3712	1.875	1	25.1831	1.926	1
TF167	AC129090_26.1	-	Lambda-DB		27.3933	1.87668	0.999667	26.2643	1.92999	0.999888	24.5993	1.9269	0.999984	27.0356	1.89783	0.999421	23.4728	2.00009	0.999534	24.8907	1.75817	0.999947	29.1982	1.81019	0.999932	24.6965	1.961	1	20.9721	1.917	1	23.6654	2.035	1	22.2614	2.007	1	24.6793	1.904	1
TF168	AC129090_32.1	-	HMG		24.1737	1.98445	0.999531	24.3321	1.98672	0.999928	24.3803	1.98032	0.999642	24.702	1.85602	0.999857	24.2015	1.81138	0.999768	24.6788	1.88707	0.998989	24.611	1.95657	0.999593	25.0757	1.932	1	24.8312	1.863	1	26.0329	2.052	1	24.955	1.99	0.999	24.1696	1.819	1
TF169	AC129091_19.1	-	MYB/HD-like		31.4713	1.86284	0.999699	32.7281	1.67027	0.999961	26.1939	1.82643	0.999608	32.8258	1.65261	0.999844	32.8421	1.6345	0.999926	32.4564	1.58053	0.997304	31.3897	1.71151	0.999336	29.9247	1.714	1	27.274	1.798	0.999	32.3123	1.692	1	34.1894	1.722	1	30.1487	1.932	1
TF170	AC129092_13.1	BQ147051	MYB/HD-like		21.8845	2.04157	0.999691	21.6016	1.92466	0.999529	18.3997	1.8351	0.999105	21.3141	2.06331	0.999958	22.2488	1.84688	0.999915	21.5955	1.86344	0.999228	21.9906	1.96097	0.999715	21.5992	2	0.999	19.8291	1.876	0.999	21.3738	2.028	0.999	23.2902	2.056	1	20.249	1.886	0.999
TF171	AC129092_13.9	TC95615	MYB		24.4099	1.92308	0.999995	24.8448	1.88771	0.999968	22.1617	1.93465	0.999666	23.486	1.8397	0.999681	24.2363	1.8457	0.999064	23.9819	1.81058	0.999775	24.7918	2.0188	0.999988	24.4732	1.995	0.999	22.8712	2.025	1	24.7914	1.837	1	24.72	1.899	1	23.3531	1.917	1
TF172	AC130653_30.3	-	MYB		26.6374	1.85492	0.999956	25.685	1.94326	0.999986	26.7005	1.86225	0.999962	26.6507	1.90388	0.999899	28.9469	1.93471	0.999997	31.2161	1.89358	0.999692	28.6107	1.88361	0.999892	29.1397	1.847	1	23.0268	1.866	1	24.929	1.872	1	25.558	1.911	1	24.5372	1.911	1
TF173	AC130798_10.1	-	C2H2 (Zn)		21.3041	2.00047	0.999892	21.4078	1.95638	0.999967	20.4276	1.87124	0.999647	21.5004	1.93627	0.999092	19.5184	1.8901	0.999496	20.7597	1.9356	0.999266	21.1335	1.82224	0.998923	20.0459	2.112	1	18.7279	2.311	0.999	20.1392	2.353	0.999	18.9043	1.897	0.999	20.293	1.85	0.999
TF174	AC130798_15.9	TC96421	C2H2 (Zn)		33.9064	1.78965	0.999982	Undetermined	1.38731	0.998334	30.61	1.90249	0.999312	36.7553	1.3106	0.999934	33.1818	2.30946	0.993059	32.5932	1.71591	0.99976	Undetermined	1.37157	0.938582	34.129	1.713	1	29.9275	1.756	1	Undetermined	1.256	0.81	Undetermined	1.844	0.995	32.3502	1.806	1
TF175	AC130799_9.1	-	HMG		31.7431	1.54412	0.999879	31.3986	1.74513	0.999948	Undetermined	1.46812	0.994568	33.8142	1.54837	0.999979	29.2893	1.72461	0.999727	31.7396	1.61055	0.999416	32.4039	1.63907	0.999753	30.552	1.808	1	26.5884	1.679	1	32.3966	1.584	0.999	27.7142	1.755	1	29.1423	1.745	1
TF176	AC130800_18.2	AL365876	bHLH		31.042	1.66757	0.998187	28.4647	1.84084	0.999686	23.0869	1.72976	0.998874	26.6932	1.77075	0.999586	27.7292	1.74867	0.999383	28.3212	1.75544	0.999498	30.3685	1.66619	0.999783	26.9631	1.931	0.994	27.7852	1.6	1	30.4552	1.586	1	28.8602	1.437	0.996	26.0604	1.768	0.998
TF177	AC130800_18.4	-	HD-like		25.8882	1.89644	0.999969	26.9112	1.79454	0.999808	23.9377	1.86407	0.999504	24.994	1.88649	0.999167	25.7828	1.97403	0.999712	26.2078	1.79441	0.99997	25.5407	1.88321	0.999899	25.2918	1.887	1	24.3166	1.915	0.999	26.9984	1.788	1	26.0781	1.899	1	24.9016	1.97	0.999
TF178	AC130800_43.2	-	bHLH		28.1833	1.96339	0.999597	26.7187	1.94321	0.999805	26.652	1.92859	0.999898	26.968	1.8546	0.999945	25.3839	1.85513	0.997818	25.5413	1.81885	0.999102	31.0159	1.83966	0.999922	26.5249	1.884	1	22.4178	1.848	0.997	24.9126	1.87	1	23.9545	1.854	0.999	25.6512	1.925	1
TF179	AC130805_15.2	CX533076	U1-type (Zn)		24.4188	1.93231	0.999693	24.099	1.92996	0.99966	24.5156	1.8648	0.99983	24.1161	1.84586	0.999651	24.4536	1.87152	0.999736	24.6663	1.87387	0.999307	24.3453	1.9275	0.999772	24.518	1.937	1	24.6353	1.915	1	24.948	1.897	0.999	24.6188	1.927	1	24.4694	1.925	1
TF180	AC130807_30.141	-	CCHC (Zn)		24.5817	1.93586	0.999727	24.0479	2.0076	0.999855	22.759	1.89329	0.999405	23.2094	1.85609	0.999991	24.557	1.74776	0.999416	24.9546	1.8514	0.997836	26.9127	1.86094	0.999919	22.6819	1.908	0.999	20.6821	1.9	0.998	26.164	1.756	1	27.0701	1.759	1	21.9834	1.915	0.999
TF181	AC130807_30.181	-	CCHC (Zn)		27.968	1.83736	0.999954	27.6595	1.81649	0.999962	26.0068	1.7741	0.9993	27.0687	1.8777	0.999826	27.6546	1.85983	0.999698	28.0617	1.81189	0.999825	28.3829	1.73445	0.999752	27.7474	1.725	1	28.9951	1.677	1	29.3733	1.793	1	28.5647	1.77	1	27.6023	1.888	1
TF182	AC130807_30.211	-	CCHC (Zn)		30.4504	1.90564	0.999475	31.2902	1.54852	0.999455	25.4101	2.58065	0.999837	30.8624	1.66894	0.999804	30.3652	1.77394	0.999783	32.6179	1.64526	0.999481	29.7279	1.85542	0.999025	27.7336	1.703	0.999	27.6034	1.818	1	30.7973	1.716	0.999	29.834	1.888	1	28.9193	1.755	0.999
TF183	AC130807_30.241	-	CCHC (Zn)		27.0137	1.97497	0.999539	27.2441	1.72718	0.987071	23.4015	1.80121	0.99975	25.5222	1.8182	0.999825	25.9218	1.89619	0.998672	26.553	1.89076	0.99802	27.0021	1.90372	0.999972	25.2792	2.085	0.999	23.3223	1.881	0.999	27.4132	1.926	0.999	27.3357	1.885	1	24.3432	2.132	0.914
TF184	AC130809_2.2	-	JUMONJI		21.8258	2.00677	0.999041	20.24	1.82902	0.998915	19.4794	2.14195	0.999318	21.3609	1.98913	0.999944	18.8738	1.94551	0.999513	19.2654	1.86443	0.997904	23.0557	1.9257	0.999749	18.9951	2.044	1	15.9459	1.713	0.987	18.0836	2.314	0.997	17.1706	2.293	0.997	19.1529	1.95	0.999
TF185	AC130809_24.2	-	JUMONJI		27.8562	1.88284	0.999909	27.4046	1.94031	0.999681	28.2133	1.88431	0.999849	28.2735	1.86712	0.99524	30.2085	2.0172	0.999682	30.0218	1.85831	0.999467	28.9544	1.84356	0.998565	28.9191	1.738	1	23.9231	1.914	1	26.2745	1.821	1	26.9719	2.05	0.998	25.4327	1.982	1
TF186	AC130809_24.3	-	JUMONJI		26.8502	1.91307	0.99998	26.3194	1.96142	0.999899	26.4658	1.91986	0.999983	29.8668	1.91545	0.999973	27.8447	1.89651	0.999956	29.4718	1.94809	0.999929	26.7377	1.90945	0.999402	26.7726	1.94	1	22.6435	1.931	1	23.7077	1.848	0.999	23.9557	1.922	1	24.2844	1.946	1
TF187	AC130809_24.8	-	JUMONJI		30.703	1.95971	0.999971	29.7183	1.80388	0.999971	30.452	1.82265	0.999869	31.5943	1.90164	0.999941	31.4673	1.92994	0.999829	31.4758	1.8388	0.999423	30.5966	1.85814	0.999966	30.6693	1.913	1	27.9208	1.847	0.999	29.1707	1.772	0.999	29.7681	1.898	1	28.9385	1.859	1
TF188	AC130809_3.2	-	JUMONJI		25.368	1.88814	0.99967	26.4939	1.8706	0.999942	27.3307	1.8659	0.999998	26.9563	1.8582	0.999894	26.9289	1.80662	0.999333	27.4745	1.91001	0.999984	25.6988	1.88747	0.999717	26.6612	1.845	1	27.2727	1.884	1	27.9833	1.832	1	26.2419	1.882	1	25.8139	1.913	1
TF189	AC130809_36.1	-	JUMONJI		39.5754	1.40756	0.988798	35.308	1.47446	0.999939	31.9649	1.71344	0.999964	33.5604	1.66264	0.998892	30.7507	1.67076	0.999585	33.1536	1.68065	0.999275	32.0117	1.69952	0.999919	32.847	1.684	1	28.8517	1.765	0.999	33.8593	1.649	1	31.9572	1.661	1	31.0628	1.584	1
TF190	AC130811_21.231	-	bHLH		26.1445	1.90715	0.999814	24.1511	1.89816	0.999984	18.7837	1.90361	0.998986	23.542	1.83925	0.999975	24.7344	1.77395	0.999825	25.3107	1.84812	0.997643	27.0038	1.86297	0.999953	22.5698	1.97	1	19.9829	2.079	0.997	26.8518	1.747	0.998	27.9339	1.825	1	21.5243	1.89	1
TF191	AC130811_23.2	-	bHLH		32.3344	1.76244	0.999798	35.0381	1.77136	0.999879	33.477	1.67707	0.999622	37.917	1.50548	0.989101	29.0861	1.78015	0.999422	31.4751	1.76599	0.999573	35.6887	1.67177	0.999329	30.5226	1.813	1	26.3489	1.855	0.999	29.9713	1.795	1	27.9571	1.799	1	30.6217	1.805	1
TF192	AC131026_11.1	-	NAC		27.5564	1.86504	0.999826	27.9785	1.8624	0.999917	25.0702	1.8945	0.999979	27.8953	1.82498	0.999514	27.6765	1.85894	0.999999	27.9824	1.88461	0.999826	27.2304	1.86864	0.999864	26.8878	1.856	1	25.8151	1.914	0.999	28.8599	1.838	1	29.0189	1.823	1	27.0504	1.9	1
TF193	AC131026_11.131	TC99920	ARID		24.1226	1.92275	0.999728	24.2399	1.92735	0.999556	24.1971	1.88048	0.999712	24.0801	1.89535	0.999413	24.2723	1.91702	0.999272	24.3239	1.92653	0.997369	23.871	1.92811	0.998643	23.8761	1.878	1	24.0107	1.812	1	24.8846	2.025	1	24.6046	1.858	1	24.4002	1.855	0.999
TF194	AC131026_11.6	TC97073	MYB/HD-like		22.4312	1.73645	0.998702	22.2082	2.00854	0.99955	18.2125	1.98691	0.998537	22.3817	1.9019	0.999335	22.2323	1.81817	0.999542	22.6012	2.0922	0.999024	25.2805	1.31994	0.995073	21.9283	1.935	0.999	18.3689	2.363	0.996	24.0683	1.791	1	24.179	1.981	1	19.9776	2.089	1
TF195	AC131026_7.2	-	MYB/HD-like		26.2502	1.87779	0.999753	25.7071	1.91022	0.9992	26.2145	1.7222	0.999093	26.6117	1.78723	0.999574	26.6103	1.78896	0.997709	29.3816	2.16667	0.999075	25.4645	1.7932	0.999777	26.0985	1.961	0.998	23.4788	1.881	0.996	23.0008	2.002	0.999	23.8127	1.925	0.999	24.4664	1.974	0.998
TF196	AC131455_5.8	TC106782	EIL		20.0078	1.93766	0.999319	20.6981	1.94902	0.998814	19.8319	1.94758	0.99946	19.516	1.94935	0.998489	19.8095	2.0814	0.998568	19.9352	1.94529	0.99929	20.571	1.88098	0.998559	20.4426	1.982	0.999	21.2414	2.041	1	20.8251	2.163	0.998	20.3038	1.985	0.999	19.5789	1.945	0.999
TF197	AC131455_9.1	-	EIL		20.2579	1.97025	0.999024	20.5901	1.91101	0.992872	20.524	1.98401	0.999414	20.405	2.17167	0.996751	20.1092	1.75334	0.999068	20.2837	2.09345	0.995498	20.2757	1.86859	0.999794	20.8967	1.899	0.999	18.9802	1.587	0.996	20.8902	1.834	0.996	19.55	2.833	0.999	19.9407	1.88	0.999
TF198	AC132565_19.1	-	MYB		26.9205	1.90995	0.999786	26.1661	1.9224	0.999863	24.5168	1.95372	0.999991	26.6837	1.9348	0.999884	23.3473	1.85043	0.99957	24.9776	1.89703	0.999754	24.6017	1.96254	0.999764	23.5805	1.912	1	22.1795	1.927	1	23.2564	1.954	1	21.9784	1.966	0.999	23.388	1.987	1
TF199	AC133139_14.2	-	NAC		23.7197	1.98444	0.99913	24.085	1.92807	0.99987	23.9176	1.98011	0.999963	23.4934	1.94991	0.998125	23.3419	1.9741	0.999869	23.6719	1.78754	0.998119	23.7094	1.92287	0.998804	23.9462	1.977	1	22.9443	1.749	0.999	24.2935	1.919	1	23.1065	1.968	0.999	23.089	1.864	0.999
TF200	AC133139_22.1	TC109833	NAC		21.9719	1.90771	0.99977	21.2834	1.94445	0.999919	21.5236	1.89837	0.998836	20.353	1.93494	0.99997	21.9245	1.8251	0.999917	22.5249	1.83554	0.999004	21.4336	1.88436	0.998613	21.4365	1.869	0.999	17.3353	2.302	0.992	18.9999	1.991	0.999	20.1965	1.804	1	19.1075	1.916	0.996
TF201	AC133571_10.1	-	WRKY family	WRKY	28.562	1.9195	0.999736	29.3738	1.94682	0.999913	28.5395	1.91219	0.999902	28.1274	2.11736	0.999957	28.808	2.16733	0.999834	28.6112	1.8834	0.998808	31.1638	1.87853	0.999967	30.8413	1.912	1	27.1472	1.824	1	28.9891	1.801	1	27.701	1.891	1	27.8274	1.931	0.999
TF202	AC133572_23.1	-	MYB		32.266	1.8203	0.999944	31.7051	1.85778	0.999773	30.3511	1.62046	0.99996	31.9098	1.87565	0.999816	28.3684	1.86138	0.999686	30.6777	1.85795	0.999192	35.0072	1.77838	0.999996	29.6727	1.92	1	25.5646	1.893	1	29.6335	1.84	1	27.7626	1.883	1	31.6695	1.854	1
TF203	AC133709_10.11	TC97290	ZF DHHC		24.2038	1.93917	0.999976	25.111	2.11101	0.999869	22.4852	1.93137	0.999698	23.818	1.91505	0.999923	24.2368	1.94994	0.999372	24.2421	1.904	0.999814	24.2561	1.89155	0.999781	23.9715	2.017	1	22.546	1.876	0.999	24.88	1.873	1	24.8528	1.879	1	23.9195	1.947	1
TF204	AC133709_10.171	BF644901	JUMONJI		24.6749	2.02942	0.999996	24.8534	1.87051	0.999507	24.749	1.88983	0.999432	24.1702	1.9051	0.999793	24.5622	1.85943	0.998443	24.7022	1.91504	0.999947	24.4946	1.89694	0.999665	24.5827	1.945	0.999	23.2678	1.833	1	24.7492	1.954	1	24.6128	2.06	1	24.1718	1.921	0.997
TF205	AC133709_31.1	-	JUMONJI		31.9485	1.79751	0.999946	32.1797	1.74748	0.999128	29.883	1.80486	0.999957	31.9279	1.80775	0.999759	28.7609	1.8157	0.999233	30.0172	1.75601	0.999538	36.8335	1.53175	0.998101	30.7753	1.742	1	26.2516	1.878	0.999	30.6047	1.813	1	28.4732	1.825	1	31.1569	1.783	1
TF206	AC133862_16.1	-	C2C2 (Zn)	YABBY	21.5794	1.94324	0.999272	21.9836	2.05885	0.999647	23.0337	1.97091	0.999674	22.4481	1.98771	0.99979	22.1659	1.95595	0.999825	22.1688	1.90248	0.999867	21.1687	1.95244	0.999608	21.733	1.969	1	21.6601	2.029	0.998	23.5517	1.912	1	22.0674	1.946	0.999	22.0601	2.057	1
TF207	AC133862_6.1	CX539718	C2C2 (Zn)	YABBY	21.8374	1.90752	0.998347	22.4174	1.91303	0.99976	22.3462	1.96259	0.998212	22.1089	1.908	0.999204	22.2575	1.88499	0.999082	22.495	1.96855	0.996862	21.8012	1.95358	0.999746	21.7681	1.904	1	22.3036	1.798	0.998	23.3603	1.255	0.999	22.9161	1.879	1	22.2743	1.838	1
TF208	AC133863_33.1	-	CCHC (Zn)		30.4807	1.81424	0.999969	29.5932	1.77372	0.999952	30.4668	1.52011	0.999609	30.9453	1.81495	0.999782	31.0076	1.84206	0.99895	34.7529	1.72084	0.999434	31.6784	1.89726	0.999695	30.9384	1.749	1	26.8204	2.099	1	28.1674	1.875	0.998	28.4215	1.849	1	27.9129	1.805	1
TF209	AC133863_33.2	-	CCHC (Zn)		26.3663	1.83284	0.999869	25.8126	1.71835	0.999823	22.3863	2.04774	0.998421	24.9991	2.11246	0.997541	25.3712	1.98905	0.999137	26.0549	2.10777	0.997421	26.6092	1.91267	0.99991	24.3836	1.867	1	21.3707	1.923	0.999	27.1043	1.888	1	27.0226	1.868	0.999	Undetermined	2.513	0.916
TF210	AC133863_33.3	TC106124	p53-like		27.9415	1.89287	0.999972	27.1895	1.74605	0.980391	21.6635	1.827	0.999554	31.4867	1.58129	0.999949	26.1359	1.77865	0.999424	26.2093	1.74416	0.99983	27.7937	2.02484	0.999897	24.3656	1.915	1	21.9524	2.029	1	27.9962	1.874	0.999	27.5967	1.925	0.999	23.3976	1.925	1
TF211	AC133863_62.1	-	CCHC (Zn)		29.0986	1.87386	0.999754	28.8743	1.8041	0.998268	28.3538	1.86339	0.999854	31.6799	1.16258	0.927431	23.9186	1.71522	0.997794	24.8628	1.98892	0.994553	36.6738	1.67055	0.998315	32.2572	1.811	1	30.9997	1.738	0.996	32.758	1.796	0.999	23.0591	1.876	0.995	Undetermined	1.24	0.954
TF212	AC133863_8.2	-	HTH	FIS	29.237	1.72648	0.998477	27.7577	1.76473	0.999823	25.1144	1.7801	0.999823	28.9914	1.64267	0.998049	25.1169	1.5954	0.996742	31.6563	1.60855	0.999964	30.4648	1.72416	0.99985	29.4444	1.68	0.994	23.2473	1.446	0.998	26.9024	1.744	0.997	24.4827	1.649	0.999	26.8457	1.823	0.997
TF213	AC134322_25.2	-	ARF		30.7178	1.85615	0.999832	29.4307	1.92594	0.999492	29.0039	1.67051	0.998276	28.9154	1.80612	0.995623	29.7955	1.72806	0.998426	29.4901	1.32875	0.993627	30.9931	1.74425	0.999223	29.6401	1.804	1	24.9172	1.506	0.997	30.3441	1.332	0.997	31.7905	1.771	0.999	26.8613	1.886	0.999
TF214	AC134322_25.311	TC108803	bZIP		23.8578	1.8783	0.999733	24.359	1.92714	0.999881	22.5242	1.86017	0.999896	23.2342	2.16922	0.999097	23.3751	1.76652	0.996917	23.2623	1.83733	0.998747	23.9925	1.88614	0.999999	23.8746	2.226	0.999	23.344	1.946	0.998	23.8484	1.858	1	24.0237	1.936	1	23.3299	1.904	1
TF215	AC134322_25.321	TC96726	TCP		22.7747	1.98806	0.999658	23.2569	1.93576	0.999967	20.9605	1.89573	0.999934	21.6963	1.95202	0.999986	22.0316	1.98114	0.999631	22.2561	1.917	0.999856	22.4457	1.93411	0.999701	22.3475	1.985	1	21.6843	1.913	0.999	22.1572	2.022	1	22.2579	2.067	1	21.2895	1.992	1
TF216	AC134322_25.9	-	ARF		26.8901	1.84649	0.999902	26.8606	1.94376	0.999967	21.5473	1.903	0.999619	25.9572	1.94329	0.999702	26.9702	2.07031	0.999894	27.6593	1.81911	0.999594	27.8564	1.83448	0.999934	24.9401	1.954	1	22.4772	1.976	1	28.4264	1.798	1	29.9633	1.791	1	25.425	1.92	1
TF217	AC134822_19.1	AL388940	PHD		23.718	1.8923	0.999822	23.6586	2.02952	0.999279	23.8619	1.88527	0.999958	23.4629	1.90519	0.999573	24.038	1.87092	0.998928	24.0229	1.25269	0.998194	23.5198	1.90417	0.999175	23.7332	1.904	1	23.9507	1.925	0.998	24.3501	1.939	0.999	23.8479	1.236	0.999	23.4709	1.924	0.999
TF218	AC134823_41.1	-	ABI3-VP1		27.9647	1.86244	0.999985	28.104	1.8792	0.999626	27.3448	1.88076	0.999904	26.7353	1.89749	0.999839	29.9243	1.81909	0.999878	31.2624	1.83072	0.999164	29.8091	1.81881	0.999941	28.6759	1.906	1	22.4011	2.172	1	24.7741	1.83	1	26.302	1.819	0.999	24.7964	1.828	1
TF219	AC135100_12.1	-	WRKY family	WRKY	26.9945	1.91647	0.999978	26.831	1.90544	0.999871	26.58	1.92592	0.999927	25.4753	1.91832	0.999637	27.0935	1.88801	0.999882	28.1911	1.94486	0.999575	27.6326	1.89807	0.999798	27.9175	1.917	1	21.6462	1.914	1	23.3917	1.929	0.999	25.0286	1.895	1	24.6517	1.901	1
TF220	AC135101_19.1	-	MADS		30.9452	1.76182	0.999699	30.6021	1.77573	0.999886	32.9959	1.77382	0.999939	30.6493	1.81754	0.999343	30.4717	1.6903	0.999841	30.499	1.75482	0.998572	33.7528	1.63742	0.999533	32.7296	1.498	1	27.746	1.666	0.999	30.73	1.757	1	29.8623	1.801	1	30.3413	1.767	1
TF221	AC135101_25.1	-	MADS		27.826	1.82538	0.999945	26.8671	1.80917	0.999571	26.2736	1.97958	0.999971	27.2151	2.13273	0.999867	24.705	1.88133	0.999221	25.0157	1.81798	0.999789	28.4618	1.84269	0.999913	26.3812	1.88	1	20.7881	1.908	1	28.91	1.853	1	22.7922	1.957	1	24.6231	2.07	1
TF222	AC135101_39.1	-	C2C2 (Zn)	YABBY	28.3235	1.90759	0.99929	27.8127	1.92906	0.99953	25.9495	1.88834	0.999993	27.3898	1.86687	0.999658	24.7333	1.89001	0.998896	26.1589	1.86897	0.999697	29.3847	1.87413	0.99979	27.0106	1.878	1	22.0012	1.994	1	24.9649	1.921	1	23.5779	1.835	1	25.6793	1.931	1
TF223	AC135103_17.1	-	TTF-type (Zn)		28.3952	1.76589	0.995035	27.8826	1.89962	0.981333	23.8215	1.95581	0.999457	28.2299	1.61083	0.999497	26.5	1.85495	0.997323	27.4446	1.81773	0.996663	27.1752	1.78073	0.996887	25.1855	1.827	0.998	24.0135	1.927	0.997	27.4264	2.014	0.998	27.1159	2.023	1	25.0572	2.142	0.998
TF224	AC135161_11.1	-	CCHC (Zn)		31.4356	1.83652	0.999767	32.9096	1.78013	0.999655	26.5324	1.77345	0.999998	30.5557	1.83763	0.999089	30.9774	1.78756	0.999584	31.8271	1.75832	0.999556	31.3346	1.7651	0.999592	30.9824	1.785	1	29.5557	1.786	0.999	32.2971	1.673	0.999	Undetermined	1.75	0.992	30.0683	1.962	0.999
TF225	AC135161_11.5	-	CCHC (Zn)		28.5472	1.795	0.99953	29.0152	1.95262	0.999887	22.9732	1.91088	0.999639	27.0964	1.83315	0.999902	28.067	1.81047	0.999652	28.7458	1.83812	0.999569	29.4527	1.74129	0.999363	26.1476	1.765	0.999	23.9929	1.816	1	30.964	1.774	1	30.7925	1.727	1	25.6009	1.882	0.999
TF226	AC135161_11.7	BF636319	WRKY family	WRKY	30.4689	1.83871	0.999891	29.2062	2.04627	0.999202	24.5654	1.84166	0.999101	28.5609	1.84564	0.998925	28.9671	1.85304	0.999348	29.7443	1.91236	0.999881	30.6765	1.85409	0.99983	28.0087	1.867	1	25.0189	1.918	0.999	30.5661	1.892	1	29.8298	1.846	1	26.3973	2.077	1
TF227	AC135231_23.1	AL389254	BD		24.1377	1.89953	0.999784	24.9077	1.89274	0.999974	23.8138	1.85382	0.99975	23.3854	1.94256	0.999625	23.5192	1.87414	0.999741	23.939	1.97071	0.998433	24.6155	1.76908	0.99993	24.8221	1.902	1	25.0817	1.856	0.999	23.8386	1.872	1	23.7144	1.898	1	23.2051	1.864	1
TF228	AC135231_23.101	TC112026	bHLH		29.4973	1.84155	0.999984	30.1763	1.73742	0.999874	27.699	1.82268	0.999531	29.0987	1.74275	0.999252	29.35	1.8017	0.999016	30.1291	1.80417	0.998059	29.8737	1.71765	0.999243	29.3939	1.964	1	27.5967	1.75	0.999	30.3167	1.842	1	29.9845	1.802	1	28.9438	1.824	1
TF229	AC135232_18.2	BF642762	PHD		20.9919	1.87878	0.999672	21.5909	1.89308	0.999894	20.0982	1.98608	0.99946	20.6974	1.97393	0.999801	21.5687	2.0492	0.99991	21.7486	1.92378	0.999283	19.8994	2.06646	0.999718	19.9875	1.983	1	19.9196	1.867	1	20.972	1.95	1	20.9252	1.936	1	20.3955	1.935	0.999
TF230	AC135233_19.1	TC109855	HD-like		21.005	1.96029	0.999857	20.7658	1.84545	0.999981	21.0794	1.89624	0.999912	20.4668	1.9052	0.999866	20.8518	1.89868	0.999683	20.774	1.84729	0.999955	20.2463	2.09467	0.999422	20.265	1.874	1	20.8714	3.693	1	21.7035	2.079	1	21.3729	1.884	1	21.2431	1.969	1
TF231	AC135233_19.6	-	C2H2 (Zn)		29.8973	1.8806	0.999735	30.0699	1.89589	0.999439	28.8721	1.89395	0.999961	28.7927	1.96665	0.999934	30.2602	1.9655	0.999972	31.4885	1.83714	0.999615	31.4734	1.88025	0.999758	31.1256	1.872	1	24.0814	1.87	0.999	26.4049	1.775	0.997	28.1876	1.858	1	27.0205	2.133	1
TF232	AC135233_19.9	-	ABI3-VP1		30.1198	1.84884	0.999988	30.2525	1.83208	0.999564	36.4619	1.32811	0.999808	31.4879	1.72221	0.999906	33.1645	1.662	0.999623	32.554	1.76429	0.99983	29.8497	1.87078	0.999848	32.8136	1.777	1	27.2189	1.946	0.999	29.9616	1.925	1	30.0978	1.857	1	29.4546	1.942	1
TF233	AC135311_12.1	-	HMG		21.7554	1.89987	0.999883	21.9555	1.82026	0.998997	22.1892	1.94117	0.999918	22.0497	1.87346	0.999645	21.8776	1.86378	0.999752	21.9502	1.83492	0.999181	21.3367	1.9452	0.999956	21.7922	1.918	1	21.1259	1.909	1	22.6577	1.887	1	21.9484	2.01	1	21.5809	2.093	1
TF234	AC135316_15.2	-	MADS		28.9485	1.97726	0.999923	28.8624	1.85188	0.999804	29.001	1.94628	0.999896	29.3889	1.76039	0.999317	30.7276	1.74047	0.999713	31.0728	1.85696	0.998061	31.4265	1.7161	0.998914	32.1016	1.719	0.999	32.1615	1.546	0.999	34.5687	1.817	0.993	32.3152	1.758	1	29.9508	1.865	0.998
TF235	AC135413_13.1	AW329169	NAC		28.8516	1.86783	0.999958	27.5246	1.94933	0.999965	26.9991	1.86743	0.999768	28.1592	1.84427	0.999676	26.1503	1.8944	0.999248	26.3106	1.90138	0.998779	31.5693	1.81366	0.999962	27.7707	1.954	1	21.6829	1.864	0.999	25.228	1.892	1	24.1904	1.932	1	26.1969	1.877	1
TF236	AC135413_16.1	BF647768	bZIP		23.8825	1.92812	0.999954	23.3362	1.91782	0.999947	23.2257	1.93468	0.999938	23.221	1.98551	0.999887	22.3336	1.91995	0.999994	23.1219	1.92447	0.999804	23.9774	1.92082	0.999732	23.0967	1.936	1	20.1519	2.004	1	23.7781	1.863	1	21.4622	1.875	1	21.405	1.909	1
TF237	AC135416_39.1	-	CCHC (Zn)		25.7138	1.87685	0.999956	24.6787	1.94641	0.999436	19.3901	1.92585	0.998706	24.374	2.07559	0.999998	25.1389	2.0783	0.998681	25.2478	1.77585	0.999726	27.4525	1.80844	0.999964	23.024	1.756	1	20.4791	1.924	1	29.2317	1.87	0.999	29.8472	1.828	1	21.9628	1.839	1
TF238	AC135416_39.2	-	CCHC (Zn)		26.4796	1.83827	0.999794	26.5526	1.89073	0.999118	22.5446	1.83922	0.999397	25.6975	1.87462	0.999841	25.8099	1.90995	0.999952	26.4833	1.90351	0.999358	26.3327	1.93727	0.999803	25.7439	1.779	1	22.7225	2.014	1	26.7012	1.919	1	26.425	1.908	1	24.1838	1.889	1
TF239	AC135416_39.331	-	CCHC (Zn)		30.89	1.83971	0.998958	31.4956	1.89154	0.986551	26.4855	1.9055	0.999838	Undetermined	1.83814	0.984135	29.9022	1.95146	0.999654	30.5525	1.9346	0.99967	30.2335	1.92678	0.999983	31.5037	1.919	1	26.4546	1.984	1	32.0214	1.853	1	31.1559	1.934	1	28.3483	1.972	1
TF240	AC135416_39.351	-	CCHC (Zn)		28.0208	1.88107	0.999851	28.2926	1.78088	0.999779	23.7392	1.8817	0.999988	27.2256	1.89113	0.999926	27.6574	1.88176	0.999922	28.4103	1.77525	0.999285	27.8958	1.8578	0.999987	27.0787	1.81	1	22.9097	1.851	1	28.3847	1.966	0.999	28.6954	1.86	1	25.3523	1.979	1
TF241	AC135416_39.391	-	CCHC (Zn)		24.4493	1.90719	0.999787	23.9476	1.95896	0.999606	25.8905	1.90185	0.999929	23.6731	1.97581	0.999843	24.6026	1.94838	0.999152	25.2343	1.87054	0.999482	24.4646	1.91854	0.999683	23.3865	1.917	1	21.9641	2.025	1	25.1674	1.904	0.999	25.757	1.928	1	22.8065	1.892	0.999
TF242	AC135461_11.1	TC104694	SNF2		23.4068	1.94743	0.999981	23.2457	1.90378	0.999808	23.4456	1.90055	0.999957	23.0013	1.96988	0.999855	23.2459	1.84699	0.99964	23.4334	1.85767	0.999595	22.8459	1.98517	0.999908	23.1738	1.933	1	23.0434	1.945	0.999	23.8941	1.985	1	22.995	1.887	1	22.8585	1.92	1
TF243	AC135464_12.4	-	CCHC (Zn)		27.3409	1.87427	0.999969	27.2419	1.81667	0.999772	29.8538	1.8803	0.999463	27.5765	1.80684	0.997147	29.403	1.81981	0.999132	32.1077	1.20851	0.999161	30.5037	1.96857	0.999935	29.908	1.867	0.999	25.5734	1.937	0.998	26.2708	1.911	0.996	25.9548	1.942	1	25.006	1.837	1
TF244	AC135465_23.1	TC108091	MYB/HD-like		23.2406	1.95044	0.999768	23.1662	1.93007	0.999626	23.4431	1.87921	0.999893	23.1075	1.94599	0.999792	23.4212	1.87122	0.999429	23.4311	1.88227	0.99991	23.0329	1.87473	0.99927	23.1097	1.902	1	23.6298	1.9	1	24.068	1.883	1	23.5686	1.917	1	23.2508	2.053	1
TF245	AC135465_23.2	TC102853	WRKY family	WRKY	25.755	1.60278	0.999661	27.2573	2.14379	0.994722	25.3979	1.57203	0.999917	24.694	1.58155	0.998765	24.9236	1.60011	0.999653	25.2338	1.68342	0.999895	25.9892	1.61081	0.999901	26.0063	1.595	1	26.1713	1.63	1	25.4436	1.656	0.998	25.5884	1.58	1	24.7863	1.57	1
TF246	AC135465_24.1	-	WRKY family	WRKY	24.5972	1.8743	0.999374	24.6003	1.83988	0.999747	24.9597	1.93404	0.999883	23.9065	1.83413	0.999568	24.0199	1.7788	0.998824	24.2214	1.88234	0.999712	24.2198	1.85138	0.999741	24.7411	1.765	1	23.9362	1.643	0.997	24.9948	1.716	0.999	24.5508	1.763	1	23.6503	1.866	1
TF247	AC135505_15.3	-	C2H2 (Zn)		29.9997	1.74442	0.999946	29.7101	1.85288	0.999699	30.5755	1.76316	0.999842	32.3831	1.30027	0.999873	30.614	1.80251	0.99996	32.2205	1.70134	0.999605	29.6956	1.81136	0.999964	29.7872	1.824	1	25.0201	1.844	0.999	30.9868	1.684	0.999	27.3623	1.891	1	27.7866	1.852	1
TF248	AC135565_18.3	-	MYB/HD-like		23.1085	1.91823	0.999777	23.0013	1.88528	0.999864	23.5082	1.97066	0.999975	22.6833	1.97777	0.999868	23.067	1.93055	0.999822	33.9141	1.19039	0.998759	22.4903	1.99518	0.999595	22.6414	2.136	1	21.6413	1.91	0.998	23.5386	1.94	1	23.0932	1.961	1	22.4127	1.893	1
TF249	AC135604_20.1	-	C2H2 (Zn)		29.2057	1.81744	0.99956	29.2016	1.87223	0.999473	28.7098	1.84803	0.999504	30.3865	1.33309	0.87668	23.7727	1.90573	0.998894	25.0766	1.73632	0.998995	30.4137	1.76942	0.999206	30.3896	1.808	1	30.1731	1.723	1	32.3498	1.711	0.998	22.9992	1.981	1	31.5089	1.808	1
TF250	AC135606_17.1	-	CCHC (Zn)		30.3884	1.84871	0.99814	31.1396	1.85479	0.999988	27.7581	1.83398	0.998729	28.4596	1.84297	0.998261	29.2345	1.84174	0.999162	30.1924	1.82348	0.998371	28.952	1.9865	0.999807	29.5354	1.871	0.999	27.9585	1.848	1	29.9892	1.843	1	29.9669	1.866	1	28.8869	2.02	0.999
TF251	AC135797_13.1	BG648193	C2H2 (Zn)		27.6379	2.23307	0.995403	26.8251	1.83914	0.997721	22.9627	1.85466	0.999335	25.8909	1.92972	0.998925	26.4883	1.9946	0.999792	26.4644	1.72948	0.99733	27.717	1.84898	0.999827	25.7229	1.889	1	23.5142	1.353	0.992	27.5301	1.785	0.999	27.9972	1.894	0.998	24.5562	2.067	0.999
TF252	AC135797_13.2	TC103586	C2H2 (Zn)		26.0907	1.80289	0.999923	25.7547	1.88487	0.994779	21.7076	1.838	0.999861	23.7725	1.79843	0.997857	24.3364	1.77061	0.999364	24.9403	1.6748	0.999032	25.8434	1.78116	0.999872	25.8614	1.764	0.998	21.7918	1.919	0.999	26.0249	1.435	0.998	26.1703	1.784	0.999	22.8871	1.86	0.998
TF253	AC135797_13.3	-	HTH	FIS	28.3172	1.79589	0.99987	28.607	1.81433	0.999931	28.4944	1.77086	0.999988	27.8452	1.92556	0.999887	29.9512	1.79962	0.99985	30.3703	1.91911	0.99964	29.3995	1.84676	0.999982	29.3127	1.882	1	23.3753	1.861	0.999	25.3979	1.855	0.999	27.3007	1.846	1	26.3486	1.835	1
TF254	AC135797_21.1	-	C2H2 (Zn)		28.9993	1.79439	0.999614	28.8255	1.81189	0.999726	27.5529	1.87843	0.999849	26.5319	1.80203	0.999915	26.2302	1.79346	0.999258	25.8901	2.05389	0.999337	27.615	1.86249	0.999804	27.5025	1.966	0.999	21.4345	1.871	1	26.1224	1.773	0.999	24.4929	2.055	0.999	26.009	1.947	1
TF255	AC135797_4.1	-	HTH	FIS	25.6145	1.87697	0.998975	24.6534	2.00523	0.999495	23.168	1.90359	0.999541	25.8133	1.82251	0.998995	22.2689	1.88945	0.999387	28.2974	1.27359	0.973934	29.5126	1.79632	0.999127	24.1734	1.899	1	19.9815	1.731	0.999	22.6098	1.949	1	21.5148	1.9	1	23.3017	1.78	0.999
TF256	AC135799_25.1	-	CCHC (Zn)		29.7912	1.85034	0.999782	29.2786	1.95739	0.999679	24.5911	1.74597	0.999975	28.4427	1.83055	0.999789	29.1767	1.95378	0.998604	29.9226	1.88903	0.99985	30.4358	1.88031	0.999959	28.9535	1.893	1	24.2345	1.868	1	29.8599	1.806	0.999	30.9176	1.936	1	26.9969	1.942	1
TF257	AC135801_24.2	TC99472	AP2/EREBP		26.5646	2.00349	0.999929	27.1048	1.85989	0.999492	25.7887	1.89025	0.999996	27.152	1.88341	0.999679	27.0681	1.97791	0.99975	26.9952	1.8964	0.999522	26.6942	1.86972	0.999947	26.8372	1.893	1	25.9746	1.867	1	26.8911	1.841	1	27.2012	1.863	0.999	26.5087	1.971	1
TF258	AC135959_13.1	-	HD family	HD	18.9287	2.02403	0.999705	17.5716	2.37073	0.998017	17.8235	2.27805	0.99835	21.4213	1.98335	0.999993	16.0383	2.24503	0.993506	19.6272	1.94552	0.99927	24.1962	2.04202	0.999616	17.2883	2.094	0.996	14.7921	1.325	0.972	16.5455	1.884	0.99	15.8489	2.228	0.992	16.4627	2.03	0.997
TF259	AC136138_30.1	-	CCAAT	CCAAT-HAP3	28.7088	1.7967	0.999754	28.208	1.82597	0.999828	23.6711	1.85541	0.999508	27.3382	1.77182	0.999927	27.8798	1.82341	0.999371	28.0377	1.77107	0.999905	29.7611	1.79823	0.999964	27.2898	1.836	1	23.9343	1.823	1	28.7975	1.783	1	29.9562	1.819	1	25.7717	1.98	0.999
TF260	AC136138_30.2	-	CCAAT	CCAAT-HAP3	26.7908	1.77417	0.999014	26.2205	2.02989	0.998261	24.9693	1.78569	0.999928	25.6216	1.64945	0.998741	26.6669	1.73144	0.998504	27.0469	1.90369	0.999031	28.3188	1.76711	0.997674	24.5808	1.918	1	22.3069	1.913	0.997	28.432	1.734	0.999	28.8405	1.75	1	23.6676	1.86	1
TF261	AC136140_17.1	-	MYB		28.7606	1.69165	0.999898	29.3069	1.8165	0.999644	29.9083	1.78809	0.999956	28.3279	1.81579	0.999923	29.7133	1.85832	0.999816	32.1798	1.72499	0.999863	30.0729	1.84971	0.999751	29.2633	1.8	1	23.0471	1.806	1	25.6853	1.802	1	26.516	1.842	1	25.8905	1.879	1
TF262	AC136141_24.2	TC111799	CCHC (Zn)		23.7765	2.0469	0.999827	23.8661	2.04188	0.999458	23.9747	1.89426	0.999665	25.1134	1.93401	0.999819	25.2979	1.95054	0.999847	25.1518	1.93107	0.999725	22.9213	2.00425	0.999917	23.0187	1.997	0.999	23.6332	1.874	0.999	25.5707	1.894	1	24.8725	1.875	1	24.8252	1.992	0.999
TF263	AC136141_25.3	TC111799	CCHC (Zn)		29.0847	1.79513	0.99909	28.6157	1.73706	0.999569	30.9788	1.6593	0.999888	30.5304	1.70635	0.999615	31.9297	1.72987	0.999858	34.8864	1.49177	0.999766	31.4349	1.72232	0.999172	30.6219	1.766	0.999	25.5994	1.769	0.999	27.6876	1.804	0.999	27.2311	1.982	1	26.7642	1.895	0.999
TF264	AC136288_6.1	-	PHD		22.0118	1.90711	0.999833	22.3526	2.05004	0.999903	22.494	1.97886	0.999786	21.9805	2.00659	0.999587	22.134	1.8137	0.998347	22.1962	1.89574	0.999644	22.0728	1.88607	0.999394	22.4311	1.797	0.999	22.6217	2.069	0.998	22.9616	1.854	0.998	21.9619	1.855	0.999	21.6604	1.988	0.999
TF265	AC136450_7.9	-	C2C2 (Zn)	DOF	23.827	1.91604	0.999808	23.7619	1.81832	0.999836	23.9306	1.91407	0.999703	26.501	1.93409	0.999848	28.5563	1.85606	0.999344	28.9079	1.96374	0.99902	23.3352	1.80952	0.999315	23.2193	1.92	1	21.4257	2.059	0.998	24.3734	1.885	1	26.3884	1.878	0.999	25.9729	1.849	0.999
TF266	AC136503_46.1	TC100652	CCAAT	CCAAT-HAP3	21.7502	1.81768	0.999679	22.8442	1.32571	0.991825	24.9153	1.34041	0.992887	25.117	1.70606	0.999207	22.147	1.90705	0.999906	22.9538	1.25343	0.997069	21.9917	2.01262	0.999778	22.0192	1.965	1	22.2383	1.992	0.999	26.372	2.015	0.997	21.9959	2.061	0.999	21.3456	1.865	1
TF267	AC136503_46.2	-	BTB/POZ		28.9635	1.87796	0.999968	30.5013	1.95995	0.999729	29.2405	1.85384	0.999852	29.006	1.85319	0.999768	28.6578	1.81162	0.999828	30.4697	1.88304	0.999937	28.8819	1.87979	0.999986	30.2821	1.878	1	26.1844	1.864	1	28.5502	1.826	1	32.3108	1.708	1	30.5034	1.824	1
TF268	AC136504_23.1	-	bZIP		24.7897	1.99278	0.999788	23.9724	2.04596	0.999714	24.1693	1.94252	0.999967	24.5089	1.90861	0.999967	25.5123	1.96054	0.998595	26.076	1.84617	0.999671	24.4466	1.90171	0.999836	24.8487	1.893	1	19.7327	1.886	0.999	22.172	1.906	1	23.0653	1.893	1	22.3341	1.944	1
TF269	AC136506_10.221	-	BD		31.1518	1.95148	0.999833	32.5286	1.95616	0.998377	34.0707	1.62837	0.99993	31.7103	2.05077	0.999415	39.2787	1.22551	0.988242	33.8062	1.66286	0.998459	31.823	1.86266	0.999714	32.5892	1.721	0.999	30.667	1.744	1	31.2377	1.881	0.997	30.5012	1.902	0.998	30.3926	2.058	0.999
TF270	AC136506_10.231	-	C2H2 (Zn)		25.43	2.06392	0.999524	25.2022	1.91105	0.999661	26.1319	1.86689	0.999867	24.9621	1.84279	0.999792	26.0448	1.8674	0.998749	27.16	1.84856	0.999168	27.5343	2.24504	0.999534	26.6096	1.954	1	23.4288	1.99	0.999	27.3261	1.819	0.998	24.2401	1.872	0.999	24.0912	1.94	0.999
TF271	AC136506_10.241	-	C2H2 (Zn)		26.3249	1.84831	0.999548	25.5576	1.9789	0.999642	20.5141	1.90266	0.999232	24.9105	1.85965	0.999968	25.3188	1.82319	0.999925	26.0117	1.8243	0.999996	27.7448	1.80566	0.99993	24.3979	1.887	1	22.0628	2.116	0.999	28.1675	1.803	1	28.8549	1.775	1	23.203	1.807	1
TF272	AC136506_10.271	-	C2H2 (Zn)		31.0482	1.79861	0.999935	29.8205	1.74298	0.999837	30.8646	1.60467	0.999472	30.7433	1.7366	0.999321	30.7757	1.67005	0.999647	34.4554	1.68709	0.999848	30.4823	1.69752	0.999901	29.7047	1.595	1	27.8372	1.811	1	29.4691	1.732	1	29.5946	1.731	1	29.1335	1.706	1
TF273	AC136506_10.3	TC103460	PHD		22.9658	1.96302	0.999999	22.9952	2.08125	0.999438	22.9086	1.86811	0.99995	22.4307	1.91667	0.999234	23.189	2.09474	0.99846	22.7657	1.88139	0.99807	22.7193	1.85279	0.999906	23.0159	1.861	0.999	23.1237	1.865	0.997	22.7958	1.76	0.999	22.1984	1.825	0.999	22.4579	1.868	0.998
TF274	AC136506_10.4	-	C2H2 (Zn)		28.658	2.05728	0.999189	28.1121	1.68367	0.998768	23.7258	3.08279	0.996037	27.0516	1.86679	0.99768	27.9453	2.64357	0.99746	28.4572	2.09297	0.993562	29.7991	1.70076	0.999734	27.0818	1.772	0.997	24.4673	1.87	0.996	30.0812	2.515	0.998	30.8079	1.753	1	26.1316	1.782	0.999
TF275	AC136507_19.7	TC111052	HSF		26.565	1.22287	0.997888	27.0779	1.86515	0.998196	22.925	1.85251	0.999472	25.4294	1.8921	0.997788	26.4429	1.81509	0.998633	27.058	1.97037	0.997323	27.2718	1.81677	0.999178	25.7293	1.915	0.999	24.4446	1.808	0.997	27.7279	1.998	0.997	27.9308	1.697	1	24.7718	1.692	1
TF276	AC136839_18.3	BE249457	RR		22.3748	1.92643	0.998878	22.5957	1.9564	0.996128	21.5445	1.92734	0.999765	21.1421	1.8746	0.99956	21.704	1.89462	0.999542	21.8121	1.87479	0.999627	22.8429	1.93477	0.999923	22.9747	1.928	1	23.4575	1.885	0.999	22.2551	1.881	1	21.815	2.121	1	21.2458	1.919	1
TF277	AC136839_18.7	BG450549	E2F		22.4889	1.93935	0.999443	22.1967	2.06919	0.99837	21.9756	1.87162	0.999366	20.7283	1.89605	0.999367	21.4801	1.83627	0.999993	21.4466	1.51988	0.9991	24.5273	1.88805	0.997678	20.4328	1.912	1	18.1676	1.923	0.994	23.2226	1.82	0.999	25.0656	1.853	1	20.1149	2.172	0.999
TF278	AC136840_21.1	-	MYB		22.6594	1.92276	0.998959	22.5458	1.76863	0.998163	22.9018	2.38782	0.997314	23.5079	1.8287	0.997593	22.978	1.89808	0.999368	24.048	1.59949	0.99173	21.9582	1.92269	0.997136	22.2499	1.851	1	21.514	2.059	0.997	24.5145	1.855	0.998	22.253	1.902	1	22.9081	1.774	0.999
TF279	AC136840_24.2	-	MYB/HD-like		22.5534	1.94365	0.999863	23.1127	2.03919	0.999887	21.841	1.97595	0.999642	22.8257	1.95525	0.999813	23.3502	1.91611	0.999681	23.5912	1.91585	0.999972	22.3885	1.94431	0.99988	22.2984	1.884	1	21.784	1.943	1	23.8422	1.913	1	23.8389	1.944	1	22.7143	1.98	1
TF280	AC136953_15.1	TC97332	WRKY family	WRKY	23.1878	1.93169	0.999867	23.145	2.09471	0.999517	23.2158	1.99554	0.999949	22.5291	1.9071	0.999969	22.924	1.9082	0.997809	22.8824	1.92504	0.999534	22.7359	1.86983	0.999884	22.8817	1.971	1	22.6886	1.825	0.998	22.8502	1.859	0.999	22.6844	1.976	1	22.3968	2.514	1
TF281	AC136953_16.1	TC97332	WRKY family	WRKY	23.3427	1.96032	0.999797	23.5085	1.87942	0.999991	24.8387	1.89135	0.999995	23.8054	1.90283	0.999632	23.9296	1.95549	0.999665	23.87	2.05166	0.999267	24.7691	1.93402	0.999664	24.16	1.906	1	24.026	1.787	0.999	24.0673	1.901	0.999	23.0145	1.938	0.999	22.8268	1.93	0.999
TF282	AC136953_20.2	-	WRKY family	WRKY	26.6409	1.81261	0.999325	26.8611	1.83115	0.999313	25.5709	1.90872	0.99981	26.6494	1.90448	0.999937	24.7312	1.85574	0.998907	25.9804	1.76854	0.999554	26.9444	1.97582	0.999248	26.1538	1.937	0.999	21.895	2.008	1	25.6605	1.991	1	24.2228	1.961	1	25.9437	1.894	1
TF283	AC136954_14.8	-	CCHC (Zn)		28.517	1.85207	0.999756	30.0975	1.90469	0.99805	26.925	1.7819	0.997502	29.2807	1.8734	0.999426	28.4227	1.77378	0.999586	30.9299	1.75873	0.998981	28.5778	1.92855	0.999767	28.941	1.864	1	29.5076	1.92	0.998	29.9821	1.852	1	29.0215	1.902	0.999	28.0087	1.937	0.992
TF284	AC136955_16.2	-	MYB/HD-like		29.7079	1.80398	0.99998	30.7625	1.84449	0.999879	29.536	1.78127	0.999909	29.903	1.71387	0.999882	29.6127	1.83223	0.999924	30.2062	1.73739	0.999839	30.9445	1.70991	0.999973	29.9049	1.767	1	26.5895	1.671	0.998	27.7235	1.721	1	28.3417	1.86	0.999	27.6058	1.858	0.999
TF285	AC136955_20.1	CX541022	MYB/HD-like		28.2906	1.8576	0.999958	27.8916	1.88612	0.999993	30.6948	1.77216	0.999976	30.7833	1.8477	0.999658	30.225	1.86353	0.999797	30.9874	1.82242	0.999974	30.1879	1.87804	0.999903	31.1481	1.804	1	25.4168	1.939	0.999	27.4714	1.852	1	27.2323	1.917	1	25.975	1.876	1
TF286	AC136973_16.1	-	PHD		24.4607	1.93516	0.99998	24.357	1.89843	0.999919	24.3985	1.89939	0.999955	24.3571	1.89586	0.999893	24.5512	1.87791	0.999961	24.6386	1.92484	0.999986	23.974	1.86433	0.999155	24.2059	1.914	1	23.2423	1.728	1	23.9562	1.821	1	24.2469	1.843	1	24.0188	1.962	1
TF287	AC136973_47.2	-	PHD		24.3071	1.91936	0.99999	24.169	1.90784	0.99982	24.1766	1.9521	0.999481	24.1968	2.01646	0.999524	24.3496	1.8738	0.999855	25.0083	1.95352	0.999444	23.8597	1.98276	0.999358	23.957	1.872	1	21.509	1.971	0.999	23.4872	1.884	0.999	23.3033	1.894	1	22.9524	1.959	1
TF288	AC136974_11.1	-	HD family	HD-ZIP	26.6088	1.83861	0.998935	27.3196	1.88442	0.999898	26.5108	1.76567	0.999619	26.3292	1.89063	0.999832	26.3622	1.84591	0.999943	26.5256	1.8159	0.999119	26.8937	1.87777	0.999877	27.0648	1.899	0.999	27.0681	1.831	1	28.2818	1.771	0.998	27.6809	1.786	1	26.9959	1.967	1
TF289	AC137065_19.2	-	E2F		25.311	1.88958	0.999677	24.7728	1.74277	0.997071	25.5239	2.02055	0.998298	24.8347	2.02046	0.999292	26.2764	1.88389	0.997661	26.9093	2.06112	0.994045	25.1211	1.82399	0.999243	25.4597	1.618	0.999	21.6498	1.777	0.995	23.425	1.811	0.998	23.5786	1.726	0.995	23.648	1.891	0.998
TF290	AC137065_26.1	-	E2F		26.6167	1.88161	0.99999	27.5251	1.96547	0.999813	26.7834	1.88556	0.999491	26.6438	1.92633	0.999757	26.981	1.84953	0.999908	27.147	2.04335	0.99989	27.2421	1.94538	0.998845	27.0024	1.919	1	27.2344	2.117	0.999	27.3487	1.909	1	27.4163	1.882	1	26.784	1.863	1
TF291	AC137077_26.1	-	C2H2 (Zn)		32.421	1.71698	0.999887	30.6204	1.71698	0.999651	27.4628	1.78595	0.999946	30.1202	1.71444	0.999632	30.813	1.71068	0.999606	31.5768	1.60762	0.999696	31.4207	1.74099	0.999914	29.9379	1.696	1	27.337	1.898	1	30.4254	1.703	1	32.5872	1.724	1	29.0374	1.803	1
TF292	AC137078_18.1	-	ZIM		28.2163	1.87442	0.999982	26.3615	1.86669	0.999481	24.5358	1.87044	0.999985	27.654	1.95503	0.999614	23.1438	1.90226	0.999173	24.7303	1.96166	0.999387	31.6159	1.89235	0.999691	24.8803	1.889	1	20.2844	1.904	0.997	23.8011	1.833	1	22.4864	1.868	1	24.8604	1.873	1
TF293	AC137078_24.1	-	HMG		31.8125	1.94289	0.999791	32.4849	1.83134	0.999466	28.8636	1.9529	0.999689	32.1094	1.88988	0.999999	27.1999	1.88502	0.999995	30.9385	1.9405	0.999232	30.7311	1.88082	0.999911	28.9546	1.868	1	23.9675	1.95	1	27.7019	1.998	0.994	26.0087	1.839	1	27.6938	1.869	1
TF294	AC137078_24.181	TC100943	CCHC (Zn)		21.4144	1.85702	0.999231	22.0365	1.95633	0.996568	21.1049	1.89794	0.999918	21.2084	1.97112	0.999017	21.1992	1.90644	0.999838	21.3977	1.8121	0.998843	21.6545	1.92412	0.997261	21.4081	1.764	1	21.7811	1.764	1	21.7225	2.026	1	21.7301	2.046	0.999	21.2467	1.923	1
TF295	AC137078_24.8	-	HD family	HD	26.6342	1.9501	0.999861	26.3747	1.94267	0.999823	26.6395	1.90612	0.999952	26.3365	1.95637	0.999797	27.6298	1.93995	0.999899	27.8206	1.88776	0.999391	26.7708	1.8632	0.999646	26.7338	1.901	1	21.3779	1.955	1	23.2269	1.916	1	25.2546	1.903	1	24.7805	1.914	1
TF296	AC137079_38.2	-	GRAS		24.8065	1.92541	0.999889	24.7204	1.90846	0.999556	24.9774	1.90057	0.999904	23.1559	1.87065	0.999122	23.9565	1.92586	0.997738	23.9903	1.70888	0.999476	24.5119	1.94941	0.997653	24.5805	1.914	0.999	25.3095	1.851	0.995	23.5709	1.785	0.998	22.8565	1.87	0.999	22.6577	1.969	1
TF297	AC137079_9.141	TC110367	GRAS		24.2699	1.86539	0.999744	24.5977	1.92765	0.999977	20.7341	1.98074	0.999908	22.9247	1.87337	0.999929	23.1919	1.8607	0.99986	23.4755	1.84577	0.999924	24.9779	1.93541	0.999831	23.5978	1.954	1	21.5401	1.92	0.999	23.4868	2.168	1	23.1934	1.934	1	21.9972	1.855	1
TF298	AC137079_9.161	TC104813	WRKY family	WRKY	22.3641	1.86365	0.999588	22.4031	1.8305	0.999846	22.589	1.88185	0.999979	21.5098	1.8839	0.999468	21.6777	1.91947	0.999942	21.5844	1.839	0.999816	Undetermined	1.17134	0.993262	22.0559	1.847	0.999	22.4937	1.949	0.999	22.1278	1.969	0.998	21.6713	1.829	1	21.412	1.845	1
TF299	AC137081_30.1	-	CCHC (Zn)		24.094	1.91185	0.999846	24.1029	1.87819	0.999657	26.5412	1.88784	0.999912	22.6726	1.92054	0.999897	25.6792	1.85625	0.999475	27.248	1.7849	0.999153	24.684	1.87473	0.999935	24.324	1.863	0.999	18.8944	1.964	0.997	20.3332	1.793	0.999	22.2861	1.975	0.999	21.6877	1.968	1
TF300	AC137522_6.2	-	AP2/EREBP		33.8187	1.27213	0.995319	30.3173	1.70106	0.999284	28.7223	1.77586	0.99946	30.5413	1.73597	0.999687	27.609	1.72921	0.999698	28.9777	1.70207	0.999503	30.8742	1.72153	0.999415	28.8319	1.772	1	24.5982	1.992	0.999	27.743	1.73	1	25.6295	1.796	1	28.3937	1.772	1
TF301	AC137522_8.1	BF642762	PHD		21.1223	1.90009	0.999417	21.8393	1.94998	0.999805	20.4201	1.93406	0.999815	20.7303	1.87968	0.999538	21.6783	1.90431	0.999997	21.8481	1.89791	0.999316	19.9488	1.96925	0.999602	19.9862	1.93	1	20.134	1.93	0.999	20.979	1.959	0.999	21.0207	1.944	1	20.481	1.899	1
TF302	AC137522_8.6	-	AP2/EREBP		26.3564	1.92218	0.999847	25.3191	1.96103	0.999955	20.3241	1.96981	0.999376	25.3287	1.93122	0.999116	25.877	1.89054	0.998515	26.2785	1.70929	0.998698	27.7569	1.95045	0.999405	24.7042	1.707	1	20.9266	1.907	0.999	28.0138	1.975	0.998	28.2091	1.792	0.999	23.4117	1.998	1
TF303	AC137546_7.1	-	AP2/EREBP		24.9537	1.82475	0.998731	24.9347	1.83211	0.999632	24.7548	1.89153	0.999981	25.0383	1.87585	0.999609	24.2474	1.95533	0.999961	25.3211	1.88963	0.99999	24.4691	1.92106	0.99983	24.09	1.919	0.999	22.4602	1.961	0.999	25.2401	1.887	1	23.4135	2.153	0.997	24.6709	2.013	0.998
TF304	AC137554_13.4	-	CCHC (Zn)		29.7402	1.7773	0.999684	29.0238	1.82373	0.999793	34.6417	1.60828	0.999124	35.5518	12.544	0.686564	37.2717	1.58084	0.99822	37.7346	1.69523	0.999985	30.1787	1.79831	0.999992	29.9991	1.887	1	26.7917	1.717	1	29.3236	1.759	1	27.9964	1.823	1	26.9596	1.896	1
TF305	AC137554_13.8	TC96120	MYB/HD-like		22.9842	1.71936	0.998935	23.6637	1.79461	0.999191	21.964	1.83651	0.999592	22.4971	1.78395	0.999979	23.1493	1.7723	0.993506	23.4983	1.79811	0.998961	23.2628	1.56238	0.999243	23.354	1.718	0.997	25.3631	1.698	0.987	24.6666	1.663	0.998	23.9913	1.816	0.998	22.9065	2.043	0.998
TF306	AC137554_8.1	-	MYB		22.2107	1.88424	0.99869	22.6133	1.84607	0.999057	22.8134	1.89566	0.998679	22.2757	1.47924	0.999518	22.6111	2.00484	0.999645	22.7837	1.76101	0.998619	22.443	1.87358	0.999492	22.8639	1.913	1	22.2873	1.986	0.999	24.0125	2.245	0.998	22.8147	1.907	1	22.5107	1.952	0.999
TF307	AC137668_18.1	TC105613	C3H	C3H-type 1 (Zn)	23.3958	1.84817	0.999673	24.1787	2.09286	0.995702	22.7864	1.89559	0.999684	23.3961	1.86884	0.999431	23.4295	1.96601	0.998659	23.4491	1.78146	0.999673	23.6321	2.02914	0.999972	23.7667	1.88	1	23.991	2.083	1	23.9604	1.892	0.999	23.9154	1.961	0.999	23.3358	1.864	1
TF308	AC137668_18.4	-	C2C2 (Zn)	DOF	24.0546	1.89595	0.999865	23.6655	1.90143	0.999899	20.2477	1.99526	0.999954	22.6705	1.91046	0.999962	23.6773	1.9451	0.99937	23.4314	1.91997	0.999497	24.0952	1.88998	1	22.8698	1.915	1	19.5704	2.458	0.999	24.3123	1.866	1	24.0994	1.929	1	21.3955	2.099	1
TF309	AC137669_12.2	-	GRF		30.4752	1.84855	0.999487	29.8816	1.78763	0.999964	24.605	1.96006	0.999754	28.973	1.87416	0.999833	29.9147	1.83246	0.999819	30.7363	1.87734	0.999879	31.9306	1.61802	0.999805	29.8898	1.803	1	25.9827	1.774	1	31.8106	1.84	0.999	33.201	1.758	1	27.6245	2.001	0.999
TF310	AC137669_28.1	-	RR		39.5121	1.29964	0.997708	Undetermined	1.26623	0.463188	39.8608	1.32284	0.997011	34.3961	1.19147	0.955498	Undetermined	1.10997	0.98766	32.3301	1.63868	0.999474	34.9041	1.82833	0.999938	36.0637	1.702	0.999	35.063	1.712	1	37.902	1.751	0.999	30.5924	1.816	1	34.8544	1.727	0.999
TF311	AC137701_23.1	-	MYB		22.9323	1.9914	0.998786	22.8751	1.84098	0.999059	23.2883	2.47394	0.999655	22.8861	1.98886	0.999809	22.9755	1.88111	0.999647	22.9971	1.84031	0.998512	23.1511	1.96323	0.999671	23.2039	1.914	0.999	21.8249	1.952	0.999	23.6417	1.832	0.999	22.9596	1.938	1	22.853	1.983	1
TF312	AC137701_25.1	TC104694	SNF2		23.3282	1.92479	0.999962	23.1606	1.88818	0.999725	23.3706	1.90869	0.999895	23.1065	1.92604	0.9999	23.1529	1.93055	0.999729	23.3172	1.87116	0.999658	22.9615	1.91337	0.999933	22.9639	1.947	1	22.6751	1.858	0.999	23.3593	1.93	1	23.0753	1.927	1	22.7959	1.904	1
TF313	AC137701_25.2	TC96573	MYB		22.9803	1.93733	0.999045	23.6137	2.11201	0.996978	22.6825	1.93496	0.999798	22.4158	1.91516	0.999848	22.7725	1.89342	0.999917	22.8796	1.89862	0.999911	22.9706	1.85706	0.99997	23.0367	1.907	1	23.0616	1.738	1	23.6074	1.91	1	23.633	1.913	1	22.9811	1.974	0.999
TF314	AC137703_19.2	BE205257	GRAS		27.2938	1.94373	0.999462	26.0934	1.92386	0.999836	25.1159	1.90076	0.99979	27.5338	2.01277	0.992952	23.0885	1.90314	0.998628	24.9733	2.05943	0.998332	29.2068	1.82123	0.999722	23.8349	2.13	1	20.5875	2.024	1	23.6035	1.887	1	21.8895	1.9	1	24.8353	2.012	1
TF315	AC137703_5.2	-	AS2		20.72	1.97263	0.999704	20.9113	2.0392	0.999792	20.9801	1.86377	0.999587	20.6761	1.92945	0.999805	20.995	1.98855	0.999398	20.6851	1.93968	0.999076	21.3336	2.75232	0.999742	21.6116	1.936	1	17.6892	2.105	0.998	20.5502	1.98	0.999	20.2847	1.798	1	20.5285	1.976	1
TF316	AC137819_19.1	-	AP2/EREBP		31.094	1.76127	0.99825	32.3419	1.69016	0.999756	28.1866	1.75209	0.999456	30.0751	1.71276	0.99871	29.5078	1.59342	0.999356	31.4502	1.77414	0.99974	30.5823	1.65012	0.99978	30.5931	1.801	1	28.4394	2.048	1	32.4942	1.572	1	34.5406	1.729	0.998	30.6975	1.732	1
TF317	AC137819_19.6	TC103411	CCAAT	CCAAT-HAP3	23.999	1.74328	0.999884	24.6792	2.00875	0.999942	23.6562	1.83564	0.999804	24.012	1.89393	0.998938	24.0864	2.03438	0.999514	24.3215	1.23364	0.996309	24.3214	1.86358	0.999865	24.5745	1.881	0.999	24.8783	1.901	0.999	24.7414	1.805	1	24.5035	1.913	1	23.7789	1.903	1
TF318	AC137820_11.1	-	CCHC (Zn)		30.2467	1.72928	0.999864	29.2731	1.51031	0.999776	25.0924	1.67029	0.999897	27.776	1.81986	0.999759	29.7474	1.8012	0.999548	30.7444	1.80537	0.999902	29.568	1.80061	0.999265	28.1935	1.702	1	25.7686	1.795	1	30.1233	1.801	1	30.1967	1.757	1	29.2861	1.785	1
TF319	AC137821_21.1	-	CCHC (Zn)		24.8056	1.86866	0.999476	25.7851	1.91753	0.999812	24.4221	1.83903	0.999874	24.4105	1.91491	0.999997	24.0085	1.91691	0.99944	25.4941	1.93779	0.999464	24.0967	1.87331	0.999994	24.188	1.915	1	24.516	1.891	1	24.236	1.706	0.999	24.1385	1.882	1	23.3926	1.936	1
TF320	AC137823_3.2	-	MADS		24.9362	1.97797	0.999822	23.1257	1.9559	0.9999	20.6831	2.06091	0.999595	23.7935	1.93484	0.999782	20.3045	2.05379	0.999892	21.98	1.98553	0.999844	28.2808	1.93811	0.999872	21.5141	1.982	1	16.863	2.068	0.995	20.1943	1.951	1	19.8116	1.945	1	21.4661	2.052	1
TF321	AC137823_43.1	-	MADS		29.9016	1.7814	0.999846	30.3254	1.71238	0.999984	25.1645	1.83668	0.999609	27.404	1.81136	0.999966	27.8598	1.94887	0.999109	28.1963	1.81168	0.999843	29.3092	1.79921	0.9997	28.9396	1.765	1	24.8138	1.926	1	26.6236	1.846	0.999	26.6522	1.888	1	25.7068	1.915	1
TF322	AC137823_45.1	-	MADS		25.8072	2.12722	0.999644	26.7708	1.92267	0.999834	24.6978	1.93598	0.999861	24.9597	1.9551	0.999873	25.6292	1.86049	0.999636	26.5084	1.89756	0.999141	25.9833	1.87677	0.999985	25.8033	1.911	1	25.0869	1.925	1	25.1066	1.843	1	24.8018	1.925	1	23.9617	1.87	0.999
TF323	AC137823_45.2	-	MADS		30.6199	1.86472	0.999159	29.8016	1.87061	0.999901	28.4063	1.79496	0.999547	27.8074	1.90605	0.999169	28.4119	1.44311	0.999971	28.7822	1.79458	0.99982	29.3858	1.89032	0.999903	28.9653	2.021	0.999	24.5713	1.854	1	27.0116	1.858	0.998	26.8215	1.956	1	25.7438	1.862	0.998
TF324	AC137824_25.1	TC95896	AP2/EREBP		23.2099	1.83226	0.999372	23.8173	2.11155	0.999675	23.0326	2.11443	0.995098	21.5134	1.91255	0.997197	21.5769	1.78596	0.995343	21.7641	2.15946	0.997381	23.5595	1.94158	0.99909	23.6909	2.112	0.999	23.6923	1.897	0.999	21.9501	1.861	0.998	21.4719	2.162	1	20.5946	1.89	1
TF325	AC137824_25.1	TC110275	C3H	C3H-type 1 (Zn)	23.2665	1.95155	0.999937	22.9601	2.07167	0.999545	20.9401	1.91667	0.999879	22.5419	1.89144	0.999451	23.116	1.90645	0.998968	22.9995	1.85622	0.999514	24.003	1.93319	0.999968	22.453	1.927	0.999	20.7333	1.929	0.999	24.0971	1.852	1	25.2349	1.873	1	21.3132	1.935	1
TF326	AC137824_25.6	-	C2H2 (Zn)		25.7405	1.75129	0.999231	25.84	1.81942	0.998968	26.0921	1.72654	0.999237	25.8776	1.78927	0.999422	26.7224	2.25354	0.999386	28.0838	1.6505	0.996496	25.9728	1.8051	0.999481	26.1966	2.347	0.995	27.5229	1.374	0.998	28.6144	1.583	0.999	26.3516	1.748	0.996	26.0274	1.845	1
TF327	AC137825_22.1	TC106135	ABI3-VP1		24.6068	1.88378	0.999912	24.7762	1.87991	0.999586	25.4203	1.94005	0.999881	24.9887	1.96408	0.999809	24.6016	1.91382	0.999499	24.9856	1.83356	0.99984	25.2646	1.88195	0.99979	26.2533	1.882	1	23.7047	2.13	1	26.5748	1.857	1	25.4397	1.889	0.999	25.6964	1.896	1
TF328	AC137825_33.1	-	ABI3-VP1		27.0208	2.03178	0.998801	25.7278	1.90007	0.994083	24.9544	1.90823	0.999683	25.8334	2.06082	0.996202	24.3266	1.67157	0.99719	24.7299	1.65414	0.997895	28.1007	1.67279	0.996724	25.7964	1.931	1	20.6774	1.92	1	23.476	1.939	0.999	23.4377	1.703	0.997	24.276	2.129	0.996
TF329	AC137825_7.1	-	ABI3-VP1		24.57	1.92546	0.999816	24.9644	2.13178	0.9977	24.9935	1.9033	0.999912	24.0985	2.01594	0.998513	24.2799	1.83019	0.999113	24.2739	1.80712	0.998938	24.2494	1.83012	0.999692	24.9184	2.039	0.999	24.1531	1.864	0.999	24.7654	1.947	0.999	23.9919	1.963	1	23.9776	2.006	1
TF330	AC137827_18.101	BI309213	WRKY family	WRKY	24.32	1.78605	0.999546	24.679	1.86417	0.999971	21.6348	1.63586	0.999032	23.9449	1.83283	0.999481	24.1129	1.71143	0.999333	24.3987	1.69958	0.9979	24.9393	1.82548	0.999706	24.074	2.057	0.999	21.4511	1.647	0.999	24.5585	1.929	0.998	24.4791	1.948	1	22.3926	1.78	1
TF331	AC137827_18.161	BM812790	WRKY family	WRKY	24.8303	1.90924	0.999991	24.7394	1.9808	0.999597	20.9286	2.01215	0.999991	23.512	1.93479	0.99987	23.7717	1.88535	0.99947	24.2379	1.94709	0.998698	25.0423	1.93913	0.999767	23.98	1.892	1	20.0281	2.127	0.999	25.4799	1.937	0.998	25.4207	1.939	1	22.463	1.962	0.999
TF332	AC137831_24.1	TC99933	MYB		25.5612	1.85812	0.999484	25.5432	1.88919	0.999351	24.6684	1.85924	0.999794	24.3551	1.83682	0.999211	23.6825	1.83335	0.998641	24.5743	1.90294	0.999351	25.3259	1.88135	0.999986	24.6372	1.917	1	21.9762	1.873	0.998	24.1841	1.891	0.995	23.0392	2.075	1	23.7191	2.082	0.997
TF333	AC137831_27.1	-	bHLH		26.2441	1.77517	0.999973	26.2116	1.82618	0.999336	26.4678	1.85757	0.999942	23.9848	1.83455	0.999741	24.145	1.86381	0.999589	24.2411	1.81227	0.999322	25.2015	2.05454	0.999141	25.6961	1.819	0.999	25.4768	1.892	0.998	24.8461	1.887	1	23.8823	1.848	0.999	23.5097	1.959	0.999
TF334	AC137837_3.3	TC111971	CCHC (Zn)		28.8641	1.80257	0.99983	28.0419	1.82256	0.999783	29.0373	1.66586	0.999776	26.9456	1.79292	0.999531	28.1012	1.81978	0.999976	28.2779	1.72358	0.999956	29.2066	1.75761	0.999452	26.851	1.734	1	23.6433	1.916	1	29.3727	1.685	1	29.3136	1.883	1	27.9969	1.786	1
TF335	AC137837_3.9	-	MADS		24.7233	1.79359	0.998058	25.2613	1.86782	0.999447	21.5372	1.91023	0.999873	24.6349	1.89025	0.997348	25.6525	1.7379	0.99754	25.8844	1.9203	0.998443	27.0038	2.17191	0.994802	24.3354	1.857	0.999	23.4042	1.79	1	27.3533	2.078	0.998	27.1074	1.827	1	23.5694	1.95	1
TF336	AC137839_19.1	AL375449	MYB/HD-like		25.0951	1.88498	0.999997	24.891	1.75925	0.999475	24.9734	1.83889	0.999881	24.9098	1.91058	0.999784	24.1708	1.92431	0.999993	24.2402	1.88948	0.999881	24.5839	1.89208	0.999532	24.5969	1.851	1	24.8424	1.871	0.999	24.7431	1.89	1	24.5054	1.832	1	24.1308	1.939	1
TF337	AC137839_19.2	-	TTF-type (Zn)		30.5757	1.83401	0.999872	31.4615	1.76425	0.999769	28.8537	1.80416	0.999994	31.721	1.82249	0.999936	32.101	1.77273	0.999955	32.7204	1.75993	0.999244	38.1888	1.3098	0.999474	31.293	1.756	1	29.6172	1.799	1	32.1636	1.744	1	36.6208	1.745	1	30.2695	1.853	1
TF338	AC137986_23.1	-	C2C2 (Zn)	DOF	23.5878	2.16656	0.999226	22.3925	1.91693	0.999569	24.2645	1.88356	0.999665	23.5247	2.00205	0.999231	21.2954	1.97241	0.997693	22.5359	2.02541	0.999924	25.5173	1.86579	0.999095	22.0916	1.912	1	20.3111	1.97	1	22.0328	2.044	0.999	19.974	1.975	1	20.9788	1.25	0.999
TF339	AC137994_19.3	TC112242	AP2/EREBP		32.0511	1.75497	0.998738	31.9236	1.76011	0.999608	27.827	1.85921	0.998397	32.1175	1.71091	0.999055	30.3364	1.88667	0.999296	30.6022	1.7118	0.998281	35.9839	1.80285	0.999322	30.9761	1.846	0.999	27.8744	1.457	1	31.2785	1.283	0.999	32.1682	1.735	1	31.1087	1.853	0.999
TF340	AC137995_13.1	-	AS2		29.797	1.66498	0.999707	29.2146	1.75631	0.999716	27.105	1.80567	0.999937	28.5831	1.59108	0.999986	26.6035	1.77105	0.999721	27.8221	1.61051	0.999429	32.9217	1.6979	0.999791	28.7218	1.746	1	22.8906	1.776	1	26.8142	1.766	1	26.0375	1.588	0.999	27.3296	1.771	1
TF341	AC137995_31.1	-	C2H2 (Zn)		26.8586	1.84762	0.997224	27.1341	1.61212	0.998917	24.9605	1.91617	0.9999	23.9859	2.03137	0.999553	24.8093	1.86709	0.999838	24.7241	1.95513	0.999867	24.518	1.97805	0.999999	24.3632	1.957	0.999	20.3414	1.863	0.999	22.7759	1.962	1	24.9065	1.827	1	24.4556	1.541	1
TF342	AC138010_12.1	TC98030	CCHC (Zn)		30.1668	1.58153	0.999741	35.9976	1.66272	0.999255	30.7619	1.74079	0.998535	31.3795	1.801	0.999253	30.5795	1.80998	0.998975	34.1445	1.82674	0.999783	32.9657	1.77137	0.999908	30.6442	1.886	1	30.034	1.739	1	32.1493	1.779	1	31.8103	1.81	1	30.2974	1.875	0.999
TF343	AC138014_15.1	-	bZIP		26.742	1.80216	0.999759	27.4893	1.80521	0.999915	26.9301	1.80588	0.999896	27.4082	1.91283	0.999995	25.1581	1.8535	0.999889	26.9269	1.83934	0.999457	29.1168	1.76012	0.999891	26.764	1.713	1	23.1087	1.882	0.999	27.9335	1.745	0.999	24.9687	1.799	1	26.6287	1.814	1
TF344	AC138015_24.1	TC101569	WRKY family	WRKY	22.9497	1.91108	0.999666	23.2514	2.02834	0.999783	20.689	1.87948	0.999684	22.3342	1.82791	0.999738	22.4176	1.97396	0.999465	22.346	1.8519	0.999841	23.4845	1.92952	0.999639	23.1429	2.124	0.999	21.5976	1.992	1	22.6677	1.788	1	22.7648	1.825	0.999	21.7167	1.99	1
TF345	AC138056_33.211	BG644635	PHD		23.6425	2.17741	0.999978	23.575	1.86392	0.999879	23.5258	1.89167	0.999982	23.3379	1.86807	0.999952	23.1067	1.95314	0.999455	22.8296	1.79998	0.9995	23.0445	1.91083	0.99944	23.0673	1.868	0.999	23.4178	1.843	0.999	23.178	1.975	1	23.2799	1.857	1	23.082	1.928	0.999
TF346	AC138056_33.241	-	CCHC (Zn)		21.3888	1.98118	0.999856	21.1002	1.84735	0.999637	21.7955	1.91199	0.999583	20.9269	2.11022	0.998906	22.6242	1.81507	0.999557	23.234	1.87801	0.999778	21.1658	2.01356	0.999115	21.3268	1.93	1	18.7248	1.817	0.999	20.7115	1.75	0.997	19.6832	2.363	1	18.8476	1.904	0.996
TF347	AC138056_33.3	TC96345	C2H2 (Zn)		18.6173	2.49897	0.996902	18.0107	2.20668	0.998042	18.7414	1.74048	0.995088	18.2415	2.23898	0.997703	18.9473	1.66333	0.99467	19.3342	1.6187	0.99323	19.172	1.89714	0.997284	19.0376	1.815	0.999	15.6618	1.224	0.983	16.3563	1.368	0.98	17.2963	1.87	0.995	17.3388	1.825	0.996
TF348	AC138063_9.1	-	TTF-type (Zn)		26.0775	1.9049	0.999765	25.4106	1.90946	0.997137	20.0735	1.92189	0.999511	24.7742	1.89979	0.999882	25.6328	1.90768	0.999152	26.5035	1.83616	0.999545	27.0646	1.8789	0.999988	23.8456	1.838	1	20.9746	2.132	0.998	27.7285	1.925	0.999	27.7252	1.873	0.999	22.7604	1.856	1
TF349	AC138087_17.2	TC98775	CCHC (Zn)		24.7354	1.85665	0.999971	25.5703	1.85387	0.999868	24.4121	1.92984	0.999711	23.8153	1.90647	0.999918	24.1299	1.90669	0.999881	24.2816	1.82236	0.999553	25.3227	2.00146	0.998366	25.1294	1.803	0.999	25.6732	1.865	1	24.8505	1.941	1	24.8283	1.91	1	24.2225	1.923	0.999
TF350	AC138130_21.2	-	AP2/EREBP		23.5335	1.8366	0.999996	23.5659	1.9174	0.999838	23.7087	1.87157	0.999509	22.951	2.1372	0.999759	22.9299	1.83466	0.999856	23.0611	1.84677	0.999202	23.6428	1.86519	0.999363	23.63	1.856	1	22.2086	1.826	0.999	23.3982	1.926	1	23.2879	1.939	0.999	22.9773	1.901	0.999
TF351	AC138130_9.1	TC103599	bHLH		23.2095	1.80856	0.998052	23.709	1.78703	0.999889	22.8243	1.87167	0.999425	22.973	1.86146	0.999221	22.9354	1.82818	0.999446	23.1053	1.86266	0.999334	23.0317	1.84958	0.999803	23.1586	1.869	1	23.6988	1.831	1	22.9873	2.036	0.998	22.8755	1.904	0.999	22.2739	1.826	1
TF352	AC138130_9.2	-	AP2/EREBP		28.0562	1.86537	0.999977	27.8211	1.85927	0.999899	27.6453	1.84894	0.999907	28.1209	1.79399	0.999696	27.3891	1.93951	0.999375	27.7922	1.92659	0.999157	27.4808	1.88579	0.999963	27.1854	1.842	0.999	22.8676	1.821	0.999	24.6179	1.765	1	26.4861	1.936	0.999	25.8038	1.821	1
TF353	AC138130_9.4	TC95857	AUX/IAA		21.5728	1.92948	0.999948	21.8074	1.94946	0.999965	21.3775	1.88932	0.999969	20.3813	1.8582	0.9991	20.6139	1.9599	0.999943	20.6703	1.94038	0.999144	21.7125	1.83458	0.998705	21.9271	1.897	1	22.6103	1.999	1	21.0764	1.861	1	20.8936	1.995	1	20.3957	1.914	1
TF354	AC138171_17.1	-	HD family	HD	24.0282	1.8609	0.999482	23.9822	1.81333	0.999335	24.3591	1.901	0.999731	23.8436	2.39341	0.996053	23.7225	1.9003	0.999486	23.7331	1.95269	0.999376	24.646	1.73866	0.998358	24.7548	1.984	0.997	24.541	1.861	0.999	25.396	1.832	0.999	24.2848	1.852	1	24.1472	1.864	0.999
TF355	AC138451_14.1	-	HD-like		30.447	1.86572	0.999897	29.4127	1.97898	0.999594	30.0195	1.85187	0.999952	28.6351	1.44239	0.989102	26.3334	1.92663	0.999993	27.0158	2.0152	0.999739	31.1738	1.84129	0.999944	32.0841	1.835	1	30.9837	1.832	1	32.3822	1.818	1	25.8229	1.871	1	32.136	1.872	1
TF356	AC138451_15.1	-	HD-like		27.5731	1.83615	0.999942	27.1386	1.8346	0.999959	21.6356	2.11711	0.999933	28.294	1.77179	0.999854	27.1876	1.82216	0.99985	26.8086	1.83987	0.999243	28.4762	1.74988	0.999726	25.7627	1.862	1	22.5618	1.858	0.999	30.3366	1.777	1	30.5459	1.768	1	24.8149	1.962	1
TF357	AC138452_10.9	TC101470	CCAAT	CCAAT-HAP3	21.4948	1.86859	0.997924	22.1693	1.94938	0.99972	20.3771	1.98694	0.99987	21.1234	1.89006	0.999316	21.1471	1.88029	0.999584	21.4018	1.84643	0.999927	21.6682	1.90174	0.999672	21.3709	1.886	1	21.0322	1.905	1	21.5737	2.054	1	21.5494	1.93	1	20.965	1.91	1
TF358	AC138453_8.2	AW692234	C3H	C3H-type 1 (Zn)	30.07	1.59908	0.999385	30.2123	1.64026	0.998832	26.6311	1.45041	0.998289	28.3206	1.62102	0.99954	30.0472	1.56574	0.999068	30.7215	1.50444	0.998788	31.0566	1.55583	0.99977	29.1511	1.636	1	29.5639	1.712	0.997	31.1656	1.504	0.999	30.1327	1.583	0.999	28.942	1.693	0.999
TF359	AC138453_8.7	TC101817	HTH	FIS	23.4387	1.85602	0.999792	23.4301	1.85132	0.999853	23.31	1.89923	0.999923	25.0519	1.40703	0.979272	24.0018	1.93866	0.999799	23.8495	1.84446	0.999554	22.7533	1.8722	0.999821	22.8223	1.896	1	20.4648	1.877	0.999	22.9791	1.857	1	24.2034	1.918	1	23.6798	1.986	1
TF360	AC138579_14.1	-	bZIP		25.207	1.83288	0.999989	25.3984	1.94369	0.999855	25.4272	1.87809	0.999875	24.4999	1.88367	0.999965	25.0596	1.91414	0.999013	24.8216	1.91904	0.999615	25.3464	1.95648	0.999834	25.6629	1.953	1	23.0617	1.937	0.998	24.8785	2.003	1	25.1698	1.944	1	24.3098	1.882	1
TF361	AC138579_18.1	-	bZIP		Undetermined	1.22125	0.998145	33.5845	1.50812	0.999291	32.4462	1.5749	0.999694	Undetermined	1.87415	0.918532	31.6417	1.53532	0.999529	33.0081	1.61413	0.998066	Undetermined	1.66365	0.990093	33.7326	1.422	0.999	28.6967	1.665	0.999	33.9756	1.493	0.999	30.3226	1.495	1	31.4901	1.547	0.999
TF362	AC138579_20.1	-	bZIP		39.0178	1.55556	0.937277	31.6617	1.73884	0.999775	31.5904	1.77013	0.999707	32.6923	1.70129	0.999777	30.1445	1.53152	0.999065	31.3226	1.81109	0.999665	36.4157	1.64712	0.997602	30.9635	1.663	0.999	27.4196	1.754	0.999	30.7933	1.767	1	29.5901	1.752	1	30.5478	1.742	1
TF363	AC138580_19.2	-	CCHC (Zn)		27.5645	1.88322	0.999838	29.2499	1.82892	0.999831	22.1051	2.0554	0.999506	26.0092	1.91488	0.999725	27.7719	1.87683	0.999684	27.7238	1.925	0.999045	28.886	1.88332	0.999775	25.0668	1.957	1	23.4463	1.96	1	30.3242	1.746	0.999	30.9887	1.847	1	24.3089	1.919	1
TF364	AC139344_17.1	TC96319	CCAAT	CCAAT-HAP3	24.007	1.84803	0.999607	24.9039	1.89918	0.999906	23.7489	1.91487	0.999863	23.9834	1.8514	0.999834	24.5862	1.93924	0.999632	25.6439	1.8635	0.999948	23.8086	1.92005	0.999911	23.8764	1.915	1	24.2342	1.939	1	24.0647	1.924	1	23.8908	1.916	1	23.3739	2.048	1
TF365	AC139344_17.2	BF005841	C2H2 (Zn)		23.1991	1.90557	0.999995	23.1198	1.90358	0.999374	23.2283	1.9248	0.999615	23.1613	1.92114	0.999144	23.3684	1.87729	0.999885	23.4782	1.881	0.999406	22.4657	1.87019	0.999979	22.7203	2.076	0.999	22.9558	1.855	1	24.6061	1.569	0.999	24.0877	1.938	1	23.8047	1.972	1
TF366	AC139525_18.1	-	HMG		26.3126	1.92708	0.999996	26.2978	1.88408	0.99991	26.0166	1.90166	0.999892	26.4738	1.99198	0.999892	25.9916	1.93128	0.999269	26.9236	1.86551	0.999378	25.57	1.91458	0.999896	26.0366	1.942	1	23.0273	1.899	1	27.2634	1.887	1	24.7319	1.822	1	25.9458	1.865	1
TF367	AC139525_3.5	-	HD family	HD	28.1382	1.90574	0.997319	28.6194	1.8811	0.999757	24.3513	1.87434	0.999842	27.3531	1.85994	0.999192	27.7149	1.77689	0.996937	28.472	1.80486	0.997573	27.9807	1.81945	0.999733	27.4097	1.841	0.999	24.7936	1.849	1	28.973	1.857	0.998	29.4588	1.903	1	26.9742	1.882	0.999
TF368	AC139525_3.6	CX541503	HD-like		25.6963	1.81611	0.999819	25.5629	1.83374	0.999192	25.7094	1.88539	1	25.9475	1.73787	0.996536	26.3003	1.64605	0.999177	26.8434	1.95169	0.970359	25.5793	1.83286	0.999517	25.5896	1.923	0.998	27.3257	1.602	0.999	27.3206	1.534	0.998	26.247	1.732	0.998	25.8103	1.752	1
TF369	AC139525_3.9	AW694149	MYB/HD-like		23.9736	1.94847	0.999094	23.8736	1.92026	0.99966	23.9654	1.8632	0.998944	22.8943	1.97823	0.999172	22.793	1.94188	0.999758	22.8733	1.97893	0.998194	23.502	1.96595	0.999603	23.3092	1.848	0.999	23.5624	1.971	0.998	23.0461	1.946	0.998	23.1491	1.863	0.999	22.9234	2.034	0.999
TF370	AC139600_14.2	-	HD family	HD	22.2016	1.82959	0.998263	22.1493	1.90176	0.999666	22.0076	1.93596	0.999782	21.731	1.90998	0.99887	21.1961	2.12121	0.999475	21.1567	1.92092	0.998228	22.8461	1.9307	0.999632	22.588	1.905	1	19.8455	1.889	0.997	21.7309	1.669	0.999	20.9035	1.925	0.999	21.4729	1.918	1
TF371	AC139600_16.1	TC105935	MYB/HD-like		24.6857	1.82406	0.999867	25.0023	1.90089	0.999834	24.6724	1.89198	0.999335	24.217	1.7825	0.999263	23.7172	1.74354	0.999724	24.4834	1.9867	0.999397	28.2762	1.75425	0.999982	26.4017	1.772	1	22.1206	1.885	0.999	25.1244	1.912	1	24.4029	1.826	1	25.4718	1.773	1
TF372	AC139600_16.2	TC96859	HD family	HD	24.034	1.85906	0.999618	24.5083	1.92295	0.999899	23.3205	1.80119	0.99836	23.2542	1.84206	0.999255	23.913	1.91517	0.999776	24.4268	1.8513	0.998174	29.6146	1.85779	0.999325	30.4291	1.959	1	29.6805	1.861	0.998	29.7004	1.862	0.997	29.2211	1.937	0.999	28.6366	1.879	1
TF373	AC139600_7.2	-	MYB		25.6928	1.86291	0.999396	26.0147	1.82524	0.999636	23.8671	1.74294	0.999619	24.9054	1.90851	0.998956	24.8287	1.85228	0.999914	25.0828	1.91849	0.999718	29.297	1.69705	0.999649	28.5311	1.915	0.999	25.058	1.733	1	28.4218	1.767	0.999	28.7035	1.715	1	26.3113	1.79	1
TF374	AC139601_40.2	-	SNF2		24.6827	1.91575	0.999899	24.4414	1.87475	0.999739	24.3924	1.8817	0.999925	24.1942	1.93056	0.999947	24.6167	1.86825	0.999314	24.6338	1.94194	0.999839	24.1113	1.91062	0.999926	23.9779	1.925	1	24.1495	1.841	1	24.5493	1.931	1	24.5399	1.856	1	24.3142	1.852	1
TF375	AC139601_8.1	-	SNF2		31.5523	1.81422	0.999972	32.1214	1.75242	0.999948	29.4428	1.82903	0.99993	30.5205	1.83753	0.999999	31.7771	1.79212	0.999921	32.9942	1.78042	0.999987	35.5406	1.71734	0.999945	31.2293	1.768	1	29.4547	1.776	1	29.8784	1.832	1	29.9121	1.879	1	29.7789	1.838	0.999
TF376	AC139706_5.1	-	PHD		25.5782	2.00519	0.99994	25.5866	2.02715	0.999706	24.7933	1.93035	0.999924	24.8654	2.03529	0.99995	23.8975	1.8483	0.999872	24.4626	2.00687	0.999514	26.5681	1.90583	0.999304	25.8308	1.89	1	22.1084	1.892	1	24.2218	1.908	0.999	22.701	1.903	1	23.7728	1.962	1
TF377	AC139707_10.7	TC101530	MYB/HD-like		21.6947	2.04006	0.998146	22.2781	1.91748	0.999892	21.6976	1.88583	0.999058	22.0989	1.91319	0.999619	22.1967	1.9352	0.99953	22.7211	1.67826	0.999943	21.8763	2.0194	0.999898	21.7854	1.977	1	22.3086	1.948	0.999	22.2942	1.864	0.999	22.1009	1.957	1	21.4707	1.873	1
TF378	AC139707_12.1	-	TrpR		24.8008	1.88045	0.99995	24.9731	2.0299	0.999401	25.1835	1.91276	0.999956	24.7938	1.93864	0.999784	24.827	1.96264	0.999832	24.8544	1.88347	0.999938	24.6193	1.89212	0.999678	24.8499	1.95	1	22.2958	1.903	0.999	24.7306	1.846	1	23.6128	1.95	1	24.3397	1.894	1
TF379	AC139707_14.1	-	TrpR		29.2927	2.01037	0.999265	29.67	1.96842	0.999715	30.7275	1.91415	0.999949	29.9198	1.82694	0.998714	29.938	1.82966	0.999998	29.8422	1.84558	0.998899	29.9243	1.88015	0.999734	30.9872	1.772	1	28.5436	1.958	0.998	31.1075	1.768	1	30.0397	1.787	1	29.1492	1.886	1
TF380	AC139708_15.4	TC109909	AP2/EREBP		29.6853	1.94512	0.999485	30.69	1.7789	0.999427	25.4502	1.84537	0.99984	27.4497	1.85112	0.999671	27.0126	1.69106	0.99963	27.287	1.77115	0.999147	32.0734	1.77542	0.999874	29.6356	1.874	1	25.6194	1.787	1	29.9847	1.933	1	29.8946	1.672	0.999	26.7626	1.903	1
TF381	AC139708_6.1	-	LFY		27.6569	1.92553	0.999325	26.4599	1.78538	0.998618	27.4905	2.04129	0.99925	26.9211	1.79885	0.999932	23.3565	1.90079	0.999788	25.0849	1.95789	0.999848	27.9059	1.82434	0.999681	24.3966	1.868	0.998	20.9628	1.361	0.999	24.0518	1.661	1	22.1425	1.845	0.999	25.1116	1.972	1
TF382	AC139746_15.11	-	MADS		30.3751	1.73152	0.999769	29.6105	2.12481	0.994336	25.0524	1.871	0.999145	27.6199	1.78981	0.999812	28.6648	1.70987	0.996041	29.432	1.65995	0.998967	33.7371	1.85762	0.999206	30.7472	1.771	0.999	23.4108	1.654	1	31.5033	1.763	0.999	31.6189	1.67	1	26.9725	1.868	1
TF383	AC139746_15.111	BG646240	MYB/HD-like		27.4173	1.84528	0.999671	27.448	1.86758	0.999799	27.3352	1.91187	0.999851	26.9412	1.77566	0.999195	29.6868	1.80224	0.999283	30.7899	1.82907	0.999248	28.0927	1.98068	0.999827	28.2266	1.834	1	25.7017	1.82	0.999	25.5265	2.021	0.998	25.4795	1.846	1	25.5635	1.882	1
TF384	AC139853_17.1	-	HD-like		27.7705	1.66674	0.996692	28.4922	1.76042	0.997804	27.9698	1.72814	0.9997	27.7337	1.90392	0.998351	27.9236	1.8061	0.99683	29.8607	1.66401	0.998356	28.5984	1.78671	0.999403	28.5763	1.743	0.999	30.6908	2.092	0.995	29.9606	1.805	1	29.5221	1.769	1	28.3225	1.942	1
TF385	AC140023_13.211	-	DDT		23.6657	1.91948	0.99987	23.4794	1.89523	0.999361	23.7303	1.95671	0.999775	23.6576	1.94522	0.999578	23.8398	1.88236	0.998774	23.9448	1.91059	0.998742	23.4062	1.89024	0.999975	23.6265	1.878	1	22.955	1.937	1	23.9818	1.888	0.999	24.1955	1.931	1	23.6387	1.844	1
TF386	AC140023_13.251	TC110943	ARF		23.4617	1.85155	0.999836	23.4565	1.9179	0.999737	23.5243	1.91535	0.999885	23.017	1.85463	0.999879	23.0572	1.80827	0.999997	22.9835	1.86886	0.999776	23.2956	1.93599	0.999982	23.3713	1.949	1	23.3516	1.827	1	23.6649	1.881	0.999	23.4415	1.733	0.997	23.0329	1.823	1
TF387	AC140025_15.2	-	C2C2 (Zn)	DOF	25.8491	1.90106	0.999765	26.0223	1.76073	0.999411	25.0624	1.81438	0.999994	24.4208	1.94588	0.998829	24.6972	1.95884	0.999881	25.4676	1.83423	0.999995	24.7483	1.81351	0.998486	24.2697	1.792	1	21.8447	1.798	1	22.5756	1.77	0.999	23.944	1.788	0.998	23.4618	1.855	0.999
TF388	AC140025_7.131	BG448434	TTF-type (Zn)		24.606	1.90185	0.999729	25.1592	1.94434	0.999435	23.8271	1.91041	0.99978	23.9537	1.94941	0.999849	24.3353	1.87661	0.999643	24.7322	1.89789	0.999996	32.2927	1.85282	0.999999	29.3629	1.853	1	26.953	1.966	1	33.6081	1.882	0.999	35.5308	1.847	1	28.2744	1.907	1
TF389	AC140025_7.141	TC104194	C2C2 (Zn)	DOF	29.5742	1.80628	0.999972	30.1696	1.81984	0.999737	28.1789	1.76973	0.999985	27.9443	1.81709	0.999885	27.9668	1.83331	0.999953	28.1435	1.77206	0.999472	30.1086	1.81612	0.999967	30.302	1.764	1	29.5775	1.805	1	28.9582	1.876	0.999	28.9037	1.943	1	28.3301	1.796	1
TF390	AC140027_16.1	-	R3H		23.6624	1.94485	0.999836	23.6187	2.08081	0.999964	22.2398	1.94386	0.999776	23.3378	1.8652	0.999759	21.4689	2.06804	0.999653	22.4529	1.91941	0.999697	23.8321	1.94024	0.999626	21.9199	2.5	1	19.2086	1.929	0.999	21.4524	1.902	1	20.6162	1.909	1	22.19	1.945	1
TF391	AC140027_18.1	-	R3H		22.2383	1.98992	0.999295	22.513	1.91845	0.999082	22.4306	1.91978	0.999767	22.8334	1.94562	0.999835	22.9604	1.80537	0.997702	22.646	2.05103	0.999441	22.2664	1.9444	0.99965	22.6187	1.998	1	19.6625	2.81	0.998	22.477	1.669	0.999	21.9511	1.952	1	22.505	1.935	1
TF392	AC140030_36.2	-	MYB/HD-like		26.326	1.8271	0.99988	26.4159	1.92017	0.999376	26.8833	1.87324	0.999953	25.733	1.90941	0.999689	26.2328	1.85728	0.99968	27.0769	1.86479	0.999774	26.4803	1.87894	0.999437	26.306	1.885	1	23.8264	1.853	1	25.384	1.89	0.999	26.0977	1.937	1	25.6228	1.883	1
TF393	AC140030_6.1	TC95605	C2C2 (Zn)	DOF	24.3413	1.81211	0.999899	24.8455	1.91628	0.999829	24.4034	1.9474	0.998988	26.1417	2.0398	0.999349	26.6728	1.84045	0.998784	26.8371	1.9511	0.99957	23.6428	1.87024	0.999927	23.6482	1.968	1	24.2495	1.885	1	26.6178	1.908	1	26.1884	1.904	1	25.6986	1.961	0.999
TF394	AC140030_6.181	TC96130	NAC		20.5726	1.96628	0.999967	19.7537	2.01968	0.999582	16.8271	1.89017	0.997072	20.6103	1.88222	0.999684	20.1103	1.95249	0.999408	20.7108	1.96472	0.999999	21.5774	1.93939	0.99998	19.874	1.937	0.999	16.6003	1.918	0.992	21.1309	1.92	0.999	21.6763	1.924	1	17.8457	2.078	0.999
TF395	AC140030_6.2	-	MYB/HD-like		26.7681	1.77289	0.998463	27.0378	1.93119	0.999759	23.645	1.76551	0.998764	25.9063	1.96594	0.998298	26.1556	1.811	0.998945	26.5596	1.28012	0.996099	27.2584	1.91896	0.999927	26.6693	1.908	1	24.3124	1.951	1	28.3346	1.755	0.999	28.15	1.867	1	25.2634	1.854	0.999
TF396	AC140030_6.8	-	bHLH		29.5943	1.89179	0.999689	28.6042	1.87287	0.999971	24.055	1.89839	0.999949	27.3714	1.92133	0.999831	27.9121	1.88371	0.999988	28.2346	1.77298	0.999732	29.6102	1.88273	0.999989	26.7095	2.065	1	24.4167	1.954	1	29.6383	1.814	0.999	30.6486	1.857	1	25.1406	1.943	1
TF397	AC140030_9.2	-	bHLH		30.0485	1.64188	0.99988	29.2652	1.22038	0.996659	29.583	1.50064	0.999643	28.6521	1.60943	0.998686	31.4893	1.58016	0.998553	35.5784	1.48322	0.996286	30.6595	1.55179	0.997802	30.0912	1.549	1	28.1044	1.57	0.998	28.5053	1.421	0.998	28.1121	1.63	1	27.7435	1.607	0.999
TF398	AC140031_3.1	-	MADS		30.0776	1.82889	0.999554	28.3424	1.7473	0.999932	26.8593	1.92921	0.999663	28.4816	1.84142	0.999295	26.6593	1.76585	0.998709	27.2282	1.82166	0.998166	33.4573	1.83532	0.999908	30.4492	1.721	0.994	23.1269	1.819	1	25.1977	1.993	0.999	23.891	1.844	0.999	25.9318	2.029	1
TF399	AC140031_7.1	-	MADS		27.3162	1.99102	0.999722	25.2839	1.91773	0.999721	22.893	1.91417	0.999814	27.4871	1.90958	0.999897	21.8078	1.91099	0.999688	23.9382	1.9046	0.999915	30.5075	1.88312	0.999928	22.6841	1.884	1	19.9098	1.907	1	23.0922	1.92	1	21.6477	2.031	1	24.4215	1.921	1
TF400	AC140034_1.2	-	bZIP		22.0488	1.96887	0.999887	21.7624	1.99704	0.999781	21.9918	1.9447	0.999965	22.503	1.91437	0.999446	22.6881	1.94052	0.999618	22.8337	1.76659	0.998078	20.9975	1.95421	0.999944	21.3002	2.019	1	21.3183	1.971	1	23.9541	1.811	0.998	23.653	1.912	1	23.2487	1.919	1
TF401	AC140034_14.101	BM813696	TPR		25.5121	1.87047	0.999607	25.9338	2.09301	0.999147	23.7253	1.90838	0.999885	25.0651	1.92649	0.999891	25.0924	1.9053	1	25.6745	1.96295	0.999344	24.7936	1.87187	0.999943	25.0795	1.918	1	24.3118	1.964	1	25.2004	1.918	1	24.6789	1.87	1	24.0198	1.915	1
TF402	AC140034_14.11	TC103355	bZIP		22.0108	2.12851	0.99896	21.8226	1.87862	0.999774	22.1724	1.79573	0.998775	21.1847	1.8766	0.999607	21.6659	1.87266	0.99945	21.6219	2.23998	0.999065	21.7832	1.88853	0.999976	21.8691	1.893	1	22.3045	1.858	0.999	22.074	1.862	0.999	21.6354	1.906	1	21.3574	1.896	1
TF403	AC140034_14.111	TC112239	TPR		25.9532	1.85763	0.999765	26.91	2.16714	0.996592	25.8925	2.02942	0.999846	25.2917	1.86055	0.999717	25.9174	1.75356	0.999489	26.2751	1.98275	0.999289	25.7873	1.85235	0.999371	25.8195	1.876	0.999	25.9658	1.907	1	25.8027	1.946	0.998	25.6812	1.892	1	25.1778	1.905	1
TF404	AC140035_9.7	-	MYB		24.2279	1.87038	0.999729	23.9384	1.83564	0.999816	24.0499	1.64384	0.999907	23.2936	1.85117	0.999419	24.1306	1.83592	0.999909	23.9282	1.99808	0.999756	23.9999	2.27282	0.999933	24.0713	1.874	1	22.4646	1.915	1	23.1142	1.869	0.999	23.3056	1.875	1	23.1334	1.871	0.999
TF405	AC140544_11.1	-	NAC		30.8834	1.9358	0.999718	29.7666	1.93536	0.99969	27.9285	1.90063	0.999797	29.5343	1.91331	0.999361	26.9256	1.80886	0.99738	27.4542	1.8707	0.998695	37.6867	1.75945	0.99998	29.9324	1.903	1	23.767	1.9	1	25.9826	2.066	0.999	27.0842	1.934	1	28.1126	2.002	1
TF406	AC140544_12.1	-	NAC		36.8867	1.67038	0.998113	36.1156	1.70133	0.999555	34.4181	1.67832	0.999342	34.0227	1.77923	0.999414	32.9051	1.97503	0.999143	32.8635	1.66009	0.999934	35.131	1.74221	0.999574	32.988	1.744	1	28.944	1.775	1	32.0385	1.739	0.999	30.4905	1.828	1	32.7941	1.8	1
TF407	AC140544_19.1	-	NAC		24.7585	1.8888	0.999953	24.4497	1.88349	0.99949	24.2753	1.83048	0.999998	23.7517	1.90796	0.999927	25.3034	1.90618	0.999626	26.0413	1.82134	0.99922	25.2031	1.88266	0.999643	25.6354	1.859	1	20.1582	1.881	1	23.6191	1.842	0.999	23.8219	1.906	1	22.6278	1.947	1
TF408	AC140544_19.6	-	MYB/HD-like		24.9556	1.76346	0.999676	24.7518	1.77526	0.998116	24.8861	1.74995	0.999422	24.092	1.70706	0.99844	26.0633	1.84201	0.999522	27.5631	1.72868	0.999367	24.6518	1.84851	0.999988	24.7227	1.762	1	23.5993	1.651	1	22.29	1.537	0.998	23.0769	1.762	0.999	22.7736	1.709	0.998
TF409	AC140544_19_1	-	NAC		25.1009	1.88432	0.999843	24.8573	1.98496	0.999244	25.3232	1.68617	0.999913	24.9044	1.93774	0.999527	25.613	1.89779	0.998237	25.7833	1.89561	0.998913	25.3015	1.90707	0.999648	25.4347	1.781	0.999	22.6732	1.884	1	24.514	1.821	0.999	24.0853	1.956	0.999	23.1405	1.997	0.999
TF410	AC140544_6.1	-	MYB		24.6182	2.01495	0.999794	23.5535	1.92564	0.999734	22.2092	1.86657	0.99968	24.003	1.9025	0.999442	20.5483	1.85815	0.99799	21.6871	1.80194	0.9992	24.425	1.91912	0.999891	23.0273	1.868	1	17.9832	1.933	0.998	20.8806	1.861	1	20.3002	1.897	0.999	21.7768	1.84	0.999
TF411	AC140544_6.2	-	MYB/HD-like		32.431	1.6207	0.999075	32.6776	1.74485	0.999867	32.7221	1.66407	0.999318	30.725	1.7483	0.999589	32.2613	1.55828	0.99973	36.3632	1.67483	0.999601	38.2659	1.17645	0.998316	33.2955	1.641	0.999	29.8636	1.735	1	33.1116	1.612	1	34.8757	1.675	1	33.5399	1.584	0.999
TF412	AC140545_26.1	-	CCHC (Zn)		33.1397	1.76005	0.999962	31.9707	1.76239	0.999923	28.7621	1.68251	0.999822	30.4744	1.77687	0.999785	32.6328	1.64676	1	31.9405	1.7254	0.999971	32.0217	1.73997	0.99983	30.517	1.728	1	29.0186	1.683	0.999	31.1304	1.746	0.999	31.6078	1.552	1	30.7936	1.727	0.999
TF413	AC140545_26.2	-	bZIP		24.6811	1.76447	0.998775	24.059	2.06388	0.998953	24.6986	1.55545	0.999772	25.9169	1.33002	0.999372	26.1151	1.94012	0.999095	26.2405	2.44914	0.999031	25.0542	1.88804	0.999665	25.0151	1.368	0.998	22.3569	1.927	0.999	23.7152	1.939	0.999	23.4885	1.876	0.999	22.4544	1.96	0.999
TF414	AC140546_10.8	TC107379	PHD		20.2862	2.01689	0.999904	20.146	1.89305	0.999056	20.1778	1.90016	0.999713	20.5053	2.04073	0.999453	20.5276	1.89601	0.999219	20.5805	1.85449	0.999105	19.9274	1.96392	0.999591	20.0527	2.051	1	20.3159	1.898	0.999	20.8266	1.896	0.999	20.3292	1.891	0.999	20.1828	2.117	1
TF415	AC140547.18.24	-	GRF		27.7394	1.94607	0.999893	27.511	1.85217	0.999781	27.5654	2.11662	0.999378	27.9421	1.81868	0.968731	21.9671	1.98736	0.999939	23.4459	1.93538	0.998487	34.2566	1.77126	0.999681	30.3093	1.931	1	29.4967	1.815	0.998	32.3835	1.509	0.999	22.3804	2.007	1	31.1052	1.717	1
TF416	AC140547_18.8	-	C2H2 (Zn)		31.4152	1.76922	0.999736	30.006	1.83422	0.999765	30.7881	1.90394	0.997208	29.772	1.81512	1	31.0555	1.77857	0.999597	30.8094	1.80293	0.999897	32.3019	1.46438	0.999822	32.1444	1.589	1	28.7441	1.823	1	30.1671	1.834	0.999	32.5735	1.397	1	28.9561	1.869	1
TF417	AC140549_11.221	-	CCHC (Zn)		36.4569	1.68242	0.999075	31.8414	1.71556	0.999666	32.4073	1.59865	0.999703	33.6981	1.75633	0.999821	33.4873	1.69629	0.999715	36.5956	1.50009	0.99946	32.3466	1.69785	0.99981	32.9942	1.711	1	30.7601	1.787	1	36.9196	1.332	0.994	34.3286	1.757	1	31.7498	1.784	1
TF418	AC140549_11.241	BQ137028	C3H	C3H-type 1 (Zn)	28.548	1.8664	0.99944	29.039	1.65214	0.99926	26.4461	1.66689	0.997869	28.2081	1.73705	0.999486	27.8313	1.76695	0.999864	28.4936	1.64873	0.999815	28.1156	1.81515	0.999714	28.2546	1.6	0.999	28.2862	1.62	1	28.6466	1.816	0.999	27.7641	1.895	1	27.7132	1.765	1
TF419	AC140550_31.2	TC98065	BD		32.7561	1.77721	0.999746	32.0259	1.77802	0.999896	33.8907	1.63531	0.999689	30.925	1.78581	0.999857	31.5865	1.74973	0.999875	33.7796	1.77035	0.999996	32.4943	1.77581	0.999932	35.5124	1.766	0.999	28.4927	1.847	1	31.9595	1.791	1	30.461	1.844	1	30.3374	1.79	0.999
TF420	AC140551_13.2	-	ARF		26.3051	2.02293	0.9988	26.2409	1.90785	0.999915	26.3616	1.87427	0.999738	25.9747	1.9219	0.999913	25.2964	1.81289	0.999851	25.9926	1.81367	0.998916	25.8648	1.86537	0.999992	26.1602	1.861	1	23.5807	1.865	1	26.6479	1.926	0.999	25.2045	1.881	1	25.6996	1.869	1
TF421	AC140551_53.1	-	ARF		26.6732	1.83537	0.999742	25.2103	1.90761	0.999472	23.5497	1.91249	0.999911	26.0099	1.89851	0.998235	22.5598	1.8468	0.999734	24.0656	1.99976	0.999462	30.3368	1.73335	0.999716	23.3732	1.957	1	19.5738	1.942	0.999	22.6292	2.446	1	21.3705	1.886	1	24.0397	1.915	1
TF422	AC140551_7.121	BF005308	ARF		32.062	1.75269	0.999933	32.4549	1.78046	0.999419	32.3262	1.598	0.999388	32.5019	1.80823	0.999782	35.269	1.7206	0.999938	38.6322	1.52664	0.995749	32.7922	1.80321	0.99981	31.7097	1.739	0.999	28.9016	1.878	0.998	30.7054	1.872	0.999	30.5979	1.868	1	31.8202	1.855	1
TF423	AC140551_7.131	TC103838	ARF		25.1765	1.87831	0.999968	24.7143	1.90865	0.999822	25.3749	1.87778	0.999851	24.377	1.86313	0.999891	25.6108	1.89803	0.999958	26.2171	1.9075	0.999958	25.3054	1.88895	0.99978	25.6237	1.951	1	20.5597	1.888	1	23.3867	1.928	1	24.3082	1.879	1	23.3297	1.994	1
TF424	AC140551_7.8	-	CCHC (Zn)		29.0644	1.87523	0.999818	30.9902	1.52354	0.999995	28.2527	1.61285	0.999789	28.3905	1.75241	0.999822	28.7956	1.7915	0.999949	29.949	1.61069	0.999928	28.9769	1.78538	0.999972	28.071	1.831	1	29.4516	2.005	1	28.6725	1.721	1	28.9486	1.768	1	28.221	1.817	0.999
TF425	AC140671_10.4	-	bHLH		29.6857	1.86066	0.999814	29.539	1.90421	0.999925	29.4093	1.72857	0.999915	29.559	1.88943	0.99983	28.3762	1.98469	0.999996	30.379	1.90874	0.999797	30.0026	1.87991	0.999938	29.6232	1.88	1	27.5823	1.861	1	29.5129	2.029	1	30.9162	1.876	1	29.2871	1.925	1
TF426	AC140671_11.1	TC98428	C2H2 (Zn)		24.1864	2.2039	0.999047	24.8337	2.04898	0.999539	21.337	1.98452	0.999927	22.5646	1.95389	0.999835	23.0555	1.90019	0.999984	23.1608	1.91742	0.998687	24.8283	1.83411	0.998111	23.9653	1.899	1	23.8778	1.873	0.999	22.8089	1.913	0.999	22.7703	2.319	1	21.9744	1.913	0.999
TF427	AC140671_4.2	-	bHLH		38.0255	1.30213	0.999906	33.1875	1.61299	0.999279	32.4706	1.98308	0.999311	35.1959	1.45528	0.999683	28.514	1.80996	0.998735	30.8298	1.68822	0.998698	Undetermined	1.39532	0.93477	32.7062	1.706	0.999	27.5902	1.807	0.997	30.1637	1.693	0.998	28.8993	1.742	0.999	30.0411	1.617	1
TF428	AC140671_6.2	-	C2H2 (Zn)		23.9953	1.91228	0.999962	24.5011	2.03032	0.999229	24.8205	2.08171	0.998605	23.374	1.89669	0.999622	23.1413	1.99711	0.99979	22.9772	1.88774	0.999689	24.1797	1.91301	0.999872	24.6698	1.963	1	22.9066	1.96	1	23.0957	1.868	0.999	22.2399	1.87	1	21.8264	2.034	1
TF429	AC140720_21.4	TC111833	MYB/HD-like		24.5136	1.91746	0.999683	24.8386	1.90364	0.999913	24.0484	1.92331	0.999719	24.038	1.88143	0.999696	24.1827	1.92187	0.999967	24.1696	1.86563	0.999442	24.6734	1.93104	0.999862	24.6739	2.03	0.998	23.6161	1.983	1	24.9582	1.964	0.999	24.9064	1.914	1	24.0529	1.965	1
TF430	AC140720_5.1	-	MYB		23.464	1.85334	0.999266	23.4915	1.99321	0.998809	23.2859	2.00651	0.999676	23.4477	1.94308	0.99886	24.4471	1.60874	0.99694	23.2319	2.02554	0.998858	23.7537	1.93102	0.999835	23.4677	2.021	1	21.0043	1.893	0.999	22.9915	1.962	0.998	22.2715	1.857	1	22.8282	1.95	0.998
TF431	AC140721_12.1	-	MADS		27.6384	1.95729	0.999881	26.4869	1.8739	0.999882	25.4006	1.91503	0.999974	27.4011	1.92209	0.999726	24.6752	1.93998	0.999735	25.7689	1.87403	0.99925	29.0643	1.895	0.999885	26.3674	1.908	1	21.9545	2.03	0.999	25.6574	2.014	1	23.3873	1.903	1	25.2459	1.889	1
TF432	AC140721_13.1	-	MADS		30.8513	1.95416	0.998887	29.3757	1.91986	0.999488	28.6123	1.87453	0.999979	32.1925	2.39999	0.998784	28.6541	1.75134	0.997131	29.4439	1.79963	0.997513	31.5368	1.86744	0.99968	31.3626	1.547	1	24.3371	1.962	0.999	27.9453	1.905	1	26.8452	1.859	1	27.3305	1.973	0.998
TF433	AC140721_14.1	-	MADS		24.4032	1.98006	0.999777	22.9734	2.06691	0.998807	21.8454	2.00787	0.999685	24.9157	2.00414	0.99966	22.0169	1.7392	0.996566	22.7048	1.91966	0.999757	28.076	1.83725	0.999945	23.0306	1.896	1	19.5866	2.019	0.998	22.3083	2.011	1	20.6551	1.949	0.998	21.9109	1.944	1
TF434	AC140722_11.4	TC106964	bZIP		21.2146	1.99279	0.998577	21.7374	1.99356	0.999716	19.1219	1.79625	0.997844	20.6479	1.85785	0.99998	20.9991	2.07893	0.998834	21.3415	1.93625	0.996181	21.3742	2.03491	0.998713	21.0521	1.94	1	20.3634	1.922	1	20.8801	1.887	0.999	20.8741	1.921	1	20.0519	2.216	0.997
TF435	AC140722_11.9	-	CCHC (Zn)		29.9162	1.87782	0.99984	31.2617	1.87699	0.999903	27.3865	1.88083	0.999478	28.4833	1.90506	0.999869	30.5522	1.88034	0.999775	30.9784	1.88351	0.999763	30.2927	1.87845	0.999936	29.2231	2.147	0.999	27.4629	1.899	1	30.607	1.804	1	31.4503	1.899	1	29.2211	1.99	0.999
TF436	AC140774_7.1	TC98230	SBP		28.6753	1.79733	0.99957	28.522	1.83745	0.99993	23.9602	1.88239	0.999994	27.4087	1.84452	0.999969	27.6203	1.86253	0.999534	27.6954	1.86288	0.9994	28.7817	1.83456	0.999921	28.0995	1.877	1	26.0443	1.921	1	28.1822	1.939	1	28.1026	1.876	1	26.9207	2.027	1
TF437	AC140774_7.21	-	CCHC (Zn)		22.1639	1.97658	0.998929	22.1619	1.85296	0.998721	18.7208	2.03224	0.999594	20.5199	1.98491	0.999517	21.3601	1.88071	0.998624	21.781	1.89761	0.999285	22.3046	1.89569	0.999582	20.4023	1.956	1	18.9992	2.284	0.997	22.7795	1.838	0.999	22.9613	1.973	0.999	19.5449	2.034	0.996
TF438	AC140774_7.211	-	PHD		23.1358	1.87396	0.999891	23.4945	1.84264	0.999417	22.2513	1.96001	0.999108	22.0717	1.94693	0.99954	22.7665	1.85469	0.99902	22.8561	1.90675	0.998715	26.61	1.85727	0.999935	26.0451	1.887	1	24.6263	1.837	1	26.2788	1.879	1	25.8565	1.881	1	25.2171	1.931	1
TF439	AC140774_7.4	TC97467	C3H	C3H-type 1 (Zn)	22.6463	1.94022	0.999658	23.1838	1.98432	0.999459	21.7075	1.8531	0.998515	22.1981	1.92646	0.997715	22.5395	1.8705	0.999199	22.6493	1.93215	0.994322	22.8492	1.91276	0.999536	22.7851	1.936	0.999	22.0078	2.04	1	22.9482	1.799	0.997	23.0805	1.938	1	22.3575	1.899	0.999
TF440	AC140849_4.1	-	AS2		22.9407	1.98788	0.999963	21.8344	1.93432	0.999653	21.3107	1.97801	0.999942	23.6558	1.98679	0.999927	20.8543	1.95537	0.998674	21.131	1.97933	0.999175	24.8455	1.94698	0.999842	22.0114	2.009	1	17.8205	1.974	0.997	20.5369	1.982	1	19.1532	2.095	1	20.7168	2.015	1
TF441	AC140849_8.1	-	JUMONJI		25.9713	1.90108	0.999869	24.7368	1.92799	0.999649	22.4694	1.91934	0.998657	23.7413	1.83966	0.999022	25.0813	1.96145	0.999761	25.1033	1.87684	0.998741	26.8516	1.92134	0.999986	25.2489	1.988	1	21.6734	2.068	0.998	27.3235	1.931	0.999	28.2965	1.943	0.999	22.9545	1.974	1
TF442	AC140850_20.3	-	CCHC (Zn)		23.5432	1.86732	0.99943	23.9027	1.94273	0.999655	23.2044	1.94674	1	22.359	1.90126	0.999733	22.9716	1.95174	0.999879	22.9637	1.91426	0.999395	24.0041	1.9561	0.999948	23.9449	1.974	1	24.5034	1.884	1	23.9286	1.855	1	23.4464	1.957	1	22.8543	1.947	1
TF443	AC140850_33.2	-	CCHC (Zn)		27.4399	1.8455	0.999916	27.3063	1.86895	0.999921	27.31	1.80012	0.999114	27.043	1.89789	0.999167	29.7643	1.73865	0.99987	30.9415	1.69073	0.998976	28.2108	1.75647	0.999933	27.9406	1.723	1	23.6368	1.919	0.997	24.7643	1.768	0.991	25.8183	1.869	1	24.8821	1.96	0.999
TF444	AC140915_20.1	-	AS2		29.3399	2.44714	0.999996	27.9827	1.91573	0.999729	26.3157	1.96329	0.999577	29.2543	1.97594	0.999934	25.9198	1.77132	0.99961	26.7183	2.15519	0.999809	30.389	1.81946	0.999331	26.2242	1.901	1	22.2469	1.722	0.997	25.2999	2.055	1	23.7724	1.916	0.999	26.4747	1.971	1
TF445	AC140915_53.2	-	C2H2 (Zn)		23.9815	2.00618	0.99985	23.6777	1.88737	0.998776	23.9441	1.92383	0.999625	23.2881	2.00191	0.999226	24.0281	1.87768	0.999567	23.7077	1.90027	0.998661	23.3367	1.8839	0.999835	23.4397	1.951	1	23.9845	1.865	0.999	24.3509	1.784	1	23.493	1.933	1	23.3451	2.163	1
TF446	AC140915_6.2	-	HD-like		26.3156	1.66796	0.998326	27.1254	1.68286	0.999062	24.7717	1.79233	0.999635	26.9693	1.79768	0.999591	26.5952	1.72285	0.998787	27.4285	1.76421	0.997139	29.3388	1.61676	0.988608	26.9087	1.809	1	26.8744	1.613	0.999	28.5953	1.591	0.998	27.3877	1.661	1	25.5956	1.896	0.999
TF447	AC140915_6.6	BF635284	C2H2 (Zn)		24.1011	2.19177	0.999607	24.3249	1.86793	0.99954	23.4959	1.83431	0.998877	23.4232	2.01858	0.999121	23.655	1.95486	0.998822	24.3928	1.90339	0.998525	23.8699	1.93437	0.999505	23.9673	1.876	1	25.0888	1.988	0.999	24.5062	2.054	1	24.3066	2.039	0.994	23.8027	1.931	1
TF448	AC140916_1.1	TC97611	RR		21.3305	1.91012	0.999731	21.5005	1.89625	0.999886	21.7747	1.93773	0.999947	21.6701	1.91469	0.999646	22.3573	2.01569	0.999181	22.1027	1.99114	0.999088	22.084	1.94286	0.99994	22.58	1.918	1	22.5909	1.962	0.999	23.2994	1.918	1	22.1021	2.002	1	21.773	1.953	1
TF449	AC140916_17.121	-	CCHC (Zn)		23.9818	1.90929	0.999913	24.2796	1.89684	0.99981	23.251	1.8555	0.999947	22.9733	1.95657	0.999236	23.605	1.88286	0.999827	23.4816	1.90039	0.999831	23.8608	1.9134	0.999996	23.986	1.894	1	23.9255	1.845	1	23.7829	1.931	1	23.6413	2.02	1	23.0557	1.919	1
TF450	AC140916_17.181	-	MYB/HD-like		26.1556	1.8599	0.999948	26.5653	1.76834	0.999942	24.6814	1.83118	0.999943	25.8991	1.83575	0.999949	26.3045	1.86422	0.999533	26.3088	1.84134	0.999475	26.3075	1.85539	0.999928	26.0881	1.787	1	25.3824	1.794	1	26.8951	1.864	1	26.9233	1.899	1	25.9944	1.877	1
TF451	AC141107.5.51	-	ZF DHHC		25.2255	1.23531	0.999638	23.9056	1.81302	0.999897	24.6015	1.9096	0.99987	24.3753	1.77555	0.997988	24.4014	1.87624	0.999635	24.9231	1.86275	0.997685	23.6782	1.9859	0.999317	24.4452	1.821	1	23.6896	1.763	0.998	25.9534	2.108	0.997	24.8306	1.96	0.999	24.4201	2.046	1
TF452	AC141107.5.61	-	ZF DHHC		30.9126	1.81198	0.999909	30.3252	1.82785	0.999892	30.0846	1.73734	0.999982	29.8461	1.85481	0.999686	28.9145	1.81417	0.999897	31.6751	1.42944	0.999849	31.4123	1.88782	0.999989	30.1043	1.783	0.999	28.1312	1.782	1	30.5475	2.048	0.998	29.9442	1.867	1	30.3117	1.812	1
TF453	AC141107_49.2	-	ZF DHHC		24.016	1.87101	0.999481	23.8654	1.91143	0.999903	24.1176	1.93997	0.999267	23.8442	1.87657	0.999962	24.1743	1.8996	0.999768	24.2953	1.9845	0.999548	23.3424	1.94807	0.999194	23.6008	2.041	1	23.928	1.861	0.999	24.8408	2.018	0.998	24.1866	1.915	1	23.8175	1.919	1
TF454	AC141107_50.2	-	ZF DHHC		23.8263	1.84891	0.999544	23.5099	1.79888	0.997675	26.1068	1.90371	0.9999	24.9635	1.90728	0.999922	25.474	1.97765	0.999813	26.5089	2.05056	0.998766	24.9064	1.86376	0.998304	24.8923	1.883	0.999	20.1336	1.809	0.996	21.9001	1.66	1	22.4588	1.947	0.999	21.3925	2.047	0.999
TF455	AC141108_3.8	-	C2H2 (Zn)		23.9849	1.77375	0.999521	23.9255	1.71709	0.999061	19.1107	2.54359	0.999931	22.5182	1.84094	0.999911	23.575	1.97975	0.998833	23.8943	1.65445	0.999991	24.2469	1.78921	0.999735	22.1605	1.784	1	19.5719	1.738	0.998	24.5986	1.394	0.999	24.9151	1.923	0.999	20.8571	1.904	1
TF456	AC141108_9.2	-	C2H2 (Zn)		22.8625	2.01128	0.999408	22.839	1.8992	0.999601	23.385	1.89332	0.999939	24.8287	1.68613	0.999116	23.0654	1.86999	0.998781	23.4834	1.88521	0.999637	22.9217	1.94522	0.998872	23.0808	1.796	1	24.0067	1.712	0.999	24.4288	1.785	0.999	22.8811	1.875	1	22.6646	1.846	0.999
TF457	AC141109_21.1	-	RR		35.3805	1.74836	0.999825	32.1604	1.7952	0.99974	30.5404	1.86887	0.999832	33.3484	1.77723	0.99869	30.7473	1.68828	0.999977	32.2934	1.75124	0.999738	36.0661	1.79468	0.999709	32.996	1.866	1	27.1061	1.877	1	30.0379	1.768	1	28.7993	1.858	1	30.8699	1.848	1
TF458	AC141110_7.8	BE315795	C2H2 (Zn)		24.2636	2.03976	0.99971	24.9562	1.96301	0.99955	24.2345	1.9352	0.999906	23.7619	1.923	0.996509	23.9413	1.8606	0.999088	24.0708	1.80975	0.998676	24.9822	1.83045	0.999246	24.8041	1.864	1	25.7269	1.841	1	25.8984	1.823	0.998	24.5189	1.858	0.999	24.2837	2.004	1
TF459	AC141112_7.2	TC100527	NAC		23.2203	1.82111	0.99973	23.9206	1.89772	0.99988	23.0689	1.86214	0.998968	21.2954	1.97346	0.999944	21.7062	1.9677	0.999035	22.0348	1.73766	0.997068	23.0334	1.93867	0.999167	23.0003	1.854	0.999	23.7448	1.822	0.997	22.1585	2.002	1	21.7365	1.918	1	21.0995	2.038	0.998
TF460	AC141113_5.1	-	GRF		28.2062	1.83689	0.999346	28.3108	1.93741	0.999368	28.0543	1.78313	0.999521	28.2326	1.91787	0.998454	27.4556	2.00134	0.999022	28.6684	1.95476	0.99867	27.3476	1.93226	0.996856	26.849	1.866	1	24.4943	1.783	1	27.6261	1.908	1	26.7468	1.821	1	26.0011	1.908	1
TF461	AC141113_5.2	-	WRKY family	WRKY	19.3646	2.24151	0.999676	20.2555	1.99775	0.999414	17.7674	2.12101	0.998039	19.8867	1.94612	0.998375	19.871	1.89274	0.999379	20.141	2.00766	0.998518	21.4839	2.04778	0.999008	19.8144	2.283	0.999	17.6851	1.905	0.993	21.1842	2.043	1	22.0647	2.086	1	18.7575	2.067	0.998
TF462	AC141114_14.151	TC108851	bHLH		23.2502	1.90834	0.999987	22.887	1.88873	0.999942	23.2712	1.9851	0.999724	21.871	1.87888	0.999908	22.3361	1.90298	0.999829	22.2347	1.95854	0.999026	23.1679	1.83979	0.999698	23.1175	1.982	1	22.5086	2.063	0.999	21.8869	1.937	0.999	21.7893	1.907	1	21.42	2.016	1
TF463	AC141114_14.191	TC95081	bHLH		22.8981	1.91904	0.999696	22.9418	1.88664	0.99949	23.1524	1.89746	0.999867	23.0645	2.32118	0.996194	22.6851	1.6921	0.999031	22.9099	1.70112	0.999063	22.6796	1.9102	0.999826	22.5008	1.825	0.999	20.7911	1.897	0.999	22.882	1.803	0.999	22.3018	1.758	1	21.9316	1.877	1
TF464	AC141115_22.4	TC109097	bZIP		23.5981	1.90681	0.999992	23.5084	1.86582	0.999815	23.6814	1.90978	0.999902	22.9373	1.90895	0.999801	23.2065	1.89772	0.999804	23.2644	1.90265	0.999932	24.3966	1.93012	0.999954	23.9154	1.878	0.999	24.9573	1.969	0.999	24.7062	1.897	1	23.7689	1.869	1	23.6788	1.948	1
TF465	AC141115_22.6	-	MYB/HD-like		26.819	1.85968	0.999985	26.9987	1.81091	0.999585	22.706	1.92754	0.999607	25.6593	1.80572	0.999497	26.2461	1.83539	0.999932	26.7573	1.77741	0.998966	27.2214	1.80786	0.999969	25.7415	1.817	1	21.9897	1.904	1	28.0705	1.821	0.999	27.0571	1.858	1	24.5364	1.942	1
TF466	AC141323_7.141	CX522788	JUMONJI		29.9299	1.76044	0.998373	30.2226	1.73292	0.999128	31.5054	1.74706	0.999884	30.0878	2.10085	0.999149	34.7221	1.58384	0.99903	32.4434	1.99591	0.997636	30.3637	1.697	0.997658	29.9307	1.856	0.998	27.1433	2.197	0.999	29.1768	1.764	0.999	28.3657	1.91	0.998	27.5891	1.985	0.999
TF467	AC141323_7.171	-	PHD		28.7205	2.04238	0.999789	28.0508	1.84757	0.99987	24.2515	1.87841	0.999956	26.6227	1.84951	0.999928	27.28	1.84881	0.999638	27.8437	1.86688	0.99986	26.9041	1.85774	0.999967	26.5708	1.93	1	24.0645	1.857	0.999	26.9468	1.958	1	27.1458	1.902	1	25.9745	1.921	1
TF468	AC141436_15.1	CX531466	PHD		30.7638	1.78614	0.999973	31.8598	1.8178	0.999836	31.8997	1.83555	0.999742	30.3749	1.84049	0.999946	30.5859	1.83279	0.999893	34.2677	1.82669	0.999866	30.3854	1.88317	0.999709	31.1427	1.9	1	25.5954	1.931	1	29.4344	1.859	1	29.9661	1.927	1	28.9785	1.883	0.999
TF469	AC141864_14.2	-	HD family	HD	27.5264	1.8931	0.999871	27.3441	1.98961	0.999737	27.3123	1.90104	0.99995	26.7646	1.88593	0.999897	28.5403	1.90039	0.99992	28.6468	1.99957	0.99846	26.8304	1.88597	0.999812	27.5279	1.669	1	23.5102	1.995	1	26.0128	1.969	0.998	26.4518	1.938	1	26.797	1.934	1
TF470	AC141864_5.1	-	HD family	HD	27.2839	1.90254	0.999451	26.9069	1.89993	0.999745	25.8793	1.90515	0.999918	27.6273	1.91096	0.999503	25.2853	1.8996	0.99998	26.4364	1.99718	0.999894	27.928	1.89657	0.999934	26.0431	1.946	1	21.6496	1.97	1	24.5818	1.923	0.999	24.3888	1.983	1	26.0937	1.963	1
TF471	AC141922_19.1	TC102222	C2H2 (Zn)		22.7583	1.98127	0.99967	22.4838	1.98917	0.99994	22.6643	1.7917	0.99899	21.555	1.95187	0.999424	21.7421	1.81726	0.999501	21.8984	1.86548	0.999046	21.9981	1.83297	0.999352	22.3044	1.861	0.999	22.5997	1.841	0.999	22.1416	1.871	1	21.7347	1.889	0.998	21.4475	2.016	0.999
TF472	AC141922_19.9	TC109775	RR		22.5193	1.78708	0.999784	23.2983	1.87199	0.999839	22.1409	1.71761	0.999816	22.0271	1.86126	0.999926	22.0862	1.81147	0.999946	22.4042	1.79455	0.999312	23.1975	1.79546	0.999863	23.3613	1.78	1	23.7319	1.744	1	22.6879	1.752	0.999	22.5971	1.847	1	21.9093	1.794	1
TF473	AC141923_27.1	TC107897	AP2/EREBP		23.1908	1.96175	0.999407	23.8015	1.942	0.999997	23.0091	1.9146	0.999598	21.9738	1.94295	0.999851	22.1041	1.89657	0.999363	22.155	1.84695	0.998258	23.6112	1.89285	0.999942	23.5718	1.825	1	24.1126	1.888	0.999	22.2359	1.944	0.999	22.0252	1.87	1	21.5508	1.922	1
TF474	AC141923_27.2	BE999756	MADS		26.2448	1.89358	0.999557	25.6612	1.95922	0.999459	20.2725	1.90938	0.999752	25.5322	1.85717	0.999786	25.5494	1.89636	0.999369	26.9322	1.78308	0.9992	30.4619	1.84166	0.999673	23.4784	1.916	1	21.8874	2.132	1	28.6777	1.922	0.996	29.0972	1.941	1	22.778	1.946	1
TF475	AC141923_27.3	TC112235	bZIP		23.748	1.87814	0.999787	24.2175	1.91266	0.999731	23.312	1.89897	0.99953	23.965	1.8959	0.999966	24.345	1.86375	0.999625	24.8948	1.9126	0.99904	23.9369	1.84239	0.999997	21.1981	1.484	0.992	24.2927	1.872	1	25.4417	1.925	0.999	25.3522	1.889	1	24.7988	1.866	1
TF476	AC141923_27.5	AJ501053	ABI3-VP1		24.3863	1.9981	0.999588	24.5397	1.93062	0.999196	24.8262	1.85858	0.999304	24.0029	1.87005	0.998761	24.546	1.82932	0.999269	25.1063	1.75664	0.994428	24.9715	1.98228	0.999473	25.1489	1.924	0.996	21.599	1.787	0.998	23.665	1.741	1	23.9617	1.977	1	23.2921	1.991	0.999
TF477	AC142143_10.2	CA917030	NAC		27.3559	1.92207	0.999897	26.2195	1.91273	0.999847	24.5266	1.98525	1	26.9072	1.95705	0.99971	23.5527	2.01893	0.999695	24.7851	1.85883	0.999622	26.781	1.9346	0.999999	24.7136	1.944	1	20.7071	2.001	0.999	24.0274	1.94	1	22.4987	1.899	1	24.7659	1.98	1
TF478	AC142143_28.2	-	HD-like		21.712	1.93677	0.999934	21.6326	1.9208	0.999635	21.973	1.92043	0.999978	22.6915	1.96356	0.999422	22.4743	2.09933	0.999708	22.4917	1.93996	0.999756	21.4399	1.92138	0.999831	21.6378	1.911	0.999	19.3076	2.015	1	21.3042	1.979	1	22.4002	1.279	0.986	20.7036	2.04	1
TF479	AC142143_28.9	TC110178	NAC		21.4156	2.00639	0.999871	19.8124	2.29857	0.999957	21.2781	1.94543	0.999914	22.0674	1.93191	0.99928	22.3672	2.01323	0.999765	22.9882	2.28784	0.999325	22.1054	1.83308	0.998174	22.1757	1.835	1	17.1245	2.047	0.993	18.4534	2.185	0.999	20.8041	1.894	0.999	19.495	2.089	0.999
TF480	AC142143_3.2	-	ZF-HD		29.349	1.92317	0.9999	28.1605	2.05573	0.999971	26.0094	1.90113	0.999992	29.9736	1.92573	0.999109	24.4637	1.90953	0.999453	26.9289	1.98166	0.999374	30.5178	1.90368	0.999928	26.5279	1.909	1	21.9213	1.983	1	27.3018	1.954	1	23.8848	1.963	1	27.2634	1.967	1
TF481	AC142143_8.2	TC112164	FHA		22.8575	1.95909	0.999478	23.2353	1.89977	0.999643	23.0277	1.91105	0.999911	22.7542	1.90243	0.999966	23.0831	1.89031	0.999534	23.2484	1.86483	0.999892	25.2838	1.87344	0.998886	25.2245	1.896	1	22.4213	1.881	0.999	25.4806	1.867	0.999	24.9692	1.863	1	25.4285	1.834	1
TF482	AC142224_3.9	-	HD family	HD	25.9324	1.90002	0.999769	25.8395	1.86666	0.999967	25.6449	1.84387	0.999957	26.0519	1.90959	0.999392	26.0442	1.87394	0.999906	26.3049	1.81264	0.99996	25.3085	1.86062	0.999703	25.3387	1.901	1	24.3225	1.866	0.999	25.9071	2.04	0.998	25.4556	1.918	1	25.2002	1.925	1
TF483	AC142224_7.2	-	HD family	HD	23.8635	1.8404	0.999931	23.3671	1.96576	0.999762	22.2867	1.91702	0.999908	24.7731	1.91318	0.999714	20.9112	1.9326	0.999693	22.6812	1.95767	0.999561	25.2059	1.86948	0.999984	23.3472	1.94	1	19.3401	1.964	1	22.7078	1.952	1	20.7436	1.935	1	22.27	1.969	1
TF484	AC142396_25.1	-	HD-like		32.253	1.79082	0.999779	31.9247	1.77763	0.99906	30.3079	1.81605	0.999985	31.9123	1.84816	0.999954	29.9814	1.87984	0.999755	32.2825	1.78249	0.999746	30.3952	1.87846	0.999908	30.3727	1.959	1	27.8003	1.883	0.999	28.3416	1.981	1	30.5552	1.851	1	29.5345	1.897	1
TF485	AC142498_21.1	TC109384	bHLH		22.9506	1.80707	0.99611	23.7962	1.80486	0.990321	22.549	1.76124	0.999716	22.0478	1.91506	0.998451	22.6324	1.91898	0.997754	23.2104	1.76637	0.989745	23.5138	1.4848	0.998021	23.9228	1.802	0.999	24.9874	2.032	0.999	22.6955	2.19	0.996	22.027	2.137	0.999	21.6137	1.709	0.995
TF486	AC142526_5.1	AJ846136	PHD		22.8513	1.91517	0.999987	22.8322	1.93894	0.999877	22.8932	1.94824	0.999212	22.2515	1.83945	0.999327	22.4148	1.86906	0.998527	22.4799	1.89605	0.999635	22.3432	1.82958	0.999917	22.778	1.795	0.999	22.4509	1.782	0.997	22.5167	1.807	0.998	22.4142	1.949	1	22.3182	1.872	1
TF487	AC143338_28.1	-	ABI3-VP1		30.8422	1.81361	0.999767	29.9915	1.64895	0.998889	24.9011	1.77951	0.999327	27.9412	1.87022	0.999962	28.3997	1.77017	0.998991	30.4101	1.60715	0.998608	30.4557	1.73817	0.999677	28.953	2.031	0.993	25.7752	1.798	0.998	31.5757	1.736	0.997	31.7482	1.792	1	27.3193	1.842	1
TF488	AC143339_12.1	-	BTB/POZ		20.4045	1.92021	0.99991	21.7171	2.08963	0.999913	20.3452	1.92817	0.99999	19.6544	1.94539	0.999918	22.439	1.83817	0.999112	23.3692	1.86475	0.999638	20.8322	1.9764	0.999783	20.7081	1.925	0.999	17.5238	1.896	0.996	20.757	2.075	1	19.1535	1.983	1	18.4841	2.152	1
TF489	AC143340_38.2	-	PHD		27.4111	1.84632	0.999984	27.5002	1.86788	0.999957	28.3149	1.62577	0.999896	25.7172	1.85141	0.999914	28.2356	1.85951	0.999818	28.7857	1.86294	0.999872	26.8549	1.84204	0.999823	27.042	1.948	1	21.8772	1.87	1	23.7114	1.828	1	24.802	1.861	1	24.5392	1.928	1
TF490	AC143340_4.6	-	PHD		27.1651	1.92125	0.99997	27.3413	1.77772	0.999953	25.9357	1.85866	0.999776	26.8874	1.86232	0.999495	27.3728	2.06949	0.999883	27.1569	1.81475	0.99959	27.0478	2.30037	0.999408	27.009	2.021	0.999	26.4885	1.755	0.999	27.8516	1.989	0.998	28.0407	1.846	0.999	27.2186	1.937	0.999
TF491	AC143340_4.7	-	PHD		28.4499	1.93947	0.999903	27.8667	1.82277	0.999626	22.4766	1.91665	0.999852	26.8018	1.97158	0.999913	27.3186	1.95903	0.999502	28.6174	1.92756	0.9999	29.3143	2.03153	0.998961	26.5787	1.931	0.999	25.1746	1.925	1	30.1791	1.871	1	30.9338	1.943	0.999	25.5286	1.935	0.999
TF492	AC143341_8.151	-	HD-like		27.5593	1.98171	0.999434	27.5173	1.81343	0.999744	26.2566	1.96328	0.999522	27.5832	1.86588	0.998226	24.97	1.8549	0.99974	26.3739	1.90214	0.99941	28.2073	1.79171	0.999591	26.6954	1.854	1	24.2349	1.929	1	26.0927	1.844	0.999	24.2046	1.857	1	26.385	1.836	1
TF493	AC143341_8.181	-	AP2/EREBP		27.4261	1.8684	0.999982	26.6955	1.75473	0.999555	27.4143	1.73224	0.99879	27.9287	1.80209	0.999758	27.8596	1.63837	0.998272	28.2811	1.84551	0.999804	27.029	1.7188	0.999871	26.995	1.788	0.999	23.7467	1.755	1	25.9697	1.849	0.999	26.2291	1.738	1	25.8122	1.676	1
TF494	AC143341_8.2	BG644595	C2H2 (Zn)		22.8822	1.99539	0.999854	22.1737	2.26254	0.999414	22.3684	1.8977	0.9999	21.4514	1.88465	0.999477	23.1837	1.89317	0.99981	22.9722	2.00545	0.999848	22.8756	1.76387	0.999818	22.7816	1.857	0.998	19.1513	2.065	0.999	20.434	1.818	0.998	21.5396	1.919	0.999	20.8017	1.882	0.999
TF495	AC143341_8.8	-	C2H2 (Zn)		25.0648	1.83656	0.999976	25.1278	1.88369	0.999848	25.2125	1.80175	0.998838	24.6979	1.82465	0.999379	25.5316	1.87264	0.999841	25.3363	1.78853	0.999951	24.7217	1.86599	0.999851	25.0728	1.977	1	23.7814	1.796	1	24.5732	1.757	1	24.322	1.861	1	24.2523	1.726	1
TF496	AC144342_25.6	AW687864	JUMONJI		23.5003	1.91938	0.99966	23.2906	1.89435	0.999759	23.6011	1.97744	0.99994	22.9104	1.87634	0.999635	24.0231	1.94463	0.999383	23.6038	1.94629	0.999512	23.3048	1.89843	0.999976	23.4047	1.86	1	23.1809	1.921	1	23.7384	1.978	0.999	23.2998	1.918	1	22.9449	1.924	1
TF497	AC144343_8.2	BF636434	HD family	HD	24.1786	2.01135	0.999985	24.2244	1.93288	0.999728	24.2089	1.97671	0.999777	23.5908	1.88442	0.999739	23.9591	1.89463	0.999403	23.8864	1.89096	0.999031	23.7578	1.93274	0.999511	23.9156	1.967	0.999	21.8408	1.754	0.997	22.9548	1.932	1	23.2577	1.967	1	23.0273	1.982	0.999
TF498	AC144375_13.1	-	HMG		31.8273	1.89129	0.999948	Undetermined	1.49556	0.943485	34.3696	1.75857	0.999592	28.0153	1.1099	0.958973	28.7328	1.9063	0.999189	29.2326	1.85867	0.999542	Undetermined	2.21013	0.90004	Undetermined	1.169	0.963	32.8388	1.786	0.999	Undetermined	1.256	0.987	28.3064	1.854	0.999	Undetermined	1.263	0.997
TF499	AC144375_14.1	AW696163	U1-type (Zn)		23.4311	1.84846	0.999988	23.2876	1.91323	0.998532	23.5644	1.81841	0.999825	22.8047	1.80323	0.999321	23.7265	1.79188	0.99974	23.5078	1.87292	0.999988	23.3008	1.8369	0.998678	23.2635	1.818	0.998	21.1315	1.819	0.998	22.3024	2.011	0.999	22.5114	2.041	1	21.8688	2.007	0.998
TF500	AC144389_22.1	TC104885	ZF DHHC		24.5193	1.96613	0.999409	24.3107	1.88814	0.999326	24.591	1.98387	0.999437	23.9971	2.07855	0.99877	24.3168	1.88012	0.998978	24.071	2.24794	0.999671	24.2593	1.91529	0.999266	24.3423	1.903	1	24.1469	1.891	0.999	24.3811	1.857	1	24.2122	1.833	0.999	24.0021	1.816	1
TF501	AC144389_46.2	-	ZF DHHC		28.2842	1.92409	0.999994	28.8306	1.909	0.999418	28.6862	1.93391	0.999746	28.8065	2.05439	0.999528	29.138	1.2464	0.998344	28.4861	1.89629	0.999563	28.1941	2.06283	0.99962	28.1924	1.908	0.999	24.7695	1.833	1	26.9524	1.747	0.998	27.3043	1.815	0.999	27.2843	1.897	1
TF502	AC144431_11.2	-	bHLH		28.0411	1.77878	0.99957	27.6171	1.72797	0.999445	27.8431	1.80675	0.999596	27.4847	1.71388	0.997214	26.9894	1.67764	0.999408	28.163	1.68736	0.997085	27.3014	1.71089	0.998459	27.1869	1.661	0.999	29.3049	1.604	0.999	30.3634	1.669	0.999	27.5963	1.752	0.999	26.9258	1.634	1
TF503	AC144431_11.5	BG586169	TCoA		25.5299	1.93796	0.999411	26.9017	1.84386	0.99946	25.2204	1.96952	0.999976	24.9902	1.98672	0.998898	25.2226	1.87859	0.995401	26.3822	1.18942	0.999815	27.0002	1.94406	0.999755	26.8445	1.744	0.998	27.8737	1.771	1	28.0454	1.909	0.998	27.0535	1.804	1	26.2358	1.72	0.999
TF504	AC144431_11.8	TC97958	bHLH		23.6379	1.9198	0.99992	23.6279	1.8921	0.999792	23.7644	1.9986	0.998502	22.9141	1.90747	0.999615	26.3785	1.88195	0.999738	26.8728	1.91903	0.999899	24.4571	1.96054	0.999386	24.2345	1.917	1	19.3322	1.941	0.999	20.9928	1.878	1	21.9111	2.043	0.999	21.2748	1.968	1
TF505	AC144431_26.2	-	bHLH		24.7364	1.92652	0.999947	24.2275	1.87869	0.999361	24.5478	1.87636	0.999784	23.481	2.02842	0.999908	24.1541	1.97055	0.999549	24.6834	1.90646	0.9997	24.5669	1.95496	0.999858	24.6279	1.889	1	20.5364	1.979	1	22.9514	1.914	1	23.1982	1.939	1	22.9521	1.97	1
TF506	AC144431_53.2	-	bHLH		23.0561	1.94839	0.999904	23.1017	1.94324	0.999513	24.7349	1.93089	0.999931	23.4927	1.87786	0.999933	25.8893	1.75574	0.999805	26.941	1.75747	0.999883	24.9779	1.90172	0.999468	24.7366	1.823	1	21.7485	2.014	0.999	22.1339	1.867	0.999	21.7994	1.906	1	21.0366	1.953	0.999
TF507	AC144459_8.2	-	ABI3-VP1		26.3436	1.89382	0.999945	25.4886	1.83714	0.999984	21.4939	1.94238	0.999894	24.2426	1.85576	0.999859	25.3688	1.8574	0.999893	26.1097	1.7934	0.999845	26.2393	1.85861	0.999819	24.4169	1.845	1	23.5759	1.857	1	28.5533	1.827	0.999	28.762	1.883	1	23.7332	1.987	1
TF508	AC144477_16.9	TC107689	ZF DHHC		21.6892	1.91207	0.999669	21.9916	1.97683	0.999783	22.0905	2.01789	0.998937	20.9326	1.92977	0.999699	21.3389	1.92131	0.999951	21.3899	1.95573	0.999516	21.9902	2.02579	0.998979	21.2474	1.977	1	19.0949	1.886	0.999	21.6739	1.967	0.998	21.6893	1.968	0.999	20.7779	2.006	1
TF509	AC144478_20.1	-	BTB/POZ		28.904	1.63173	0.999606	28.8014	1.72369	0.99976	28.4256	1.66752	0.999845	28.2136	1.80703	0.999649	29.4202	1.63648	0.999374	28.9616	1.72622	0.999833	29.3828	1.63198	0.999197	29.2689	1.713	1	27.3742	1.772	1	30.7269	1.688	0.998	30.1058	1.689	0.999	28.4537	1.728	0.998
TF510	AC144478_20.6	TC96515	ARF		30.2284	1.71816	0.999743	31.6054	1.70702	0.999843	31.2384	1.73081	0.999889	30.346	1.74012	0.999714	29.8373	1.8504	0.99985	31.2436	1.81458	0.99951	34.107	1.61772	0.999597	32.7021	1.655	1	27.6204	1.789	0.997	30.9664	1.847	1	31.5901	1.704	1	30.9847	1.737	1
TF511	AC144481.19	-	MADS		Undetermined	1.43819	0.960442	Undetermined	1.30484	0.989045	Undetermined	1.32329	0.996954	Undetermined	1.24663	0.99903	Undetermined	1.21337	0.990493	Undetermined	1.27613	0.99468	Undetermined	1.17369	0.996143	Undetermined	1.191	0.988	Undetermined	1.225	0.994	Undetermined	1.17	0.948	Undetermined	1.18	0.999	Undetermined	1.342	0.947
TF512	AC144481_161	-	MADS		32.9708	1.56681	0.999777	35.2935	1.55768	0.999441	Undetermined	1.20915	0.9858	Undetermined	1.36698	0.987454	31.7198	1.62991	0.999228	Undetermined	1.18743	0.90575	Undetermined	1.43819	0.981729	32.8927	1.676	1	33.3684	1.597	0.998	39.5566	1.379	0.957	33.2221	1.335	0.999	32.2117	1.561	1
TF513	AC144483_10.1	AL381971	ARF		21.9939	1.95703	0.999715	21.8213	1.84908	0.999799	22.0851	1.95158	0.999866	20.938	1.98591	0.999578	21.2576	1.91244	0.999961	21.3482	1.98417	0.999845	22.3978	1.87594	0.999465	22.5085	1.903	0.999	22.6222	1.874	1	21.9087	1.826	0.999	21.5577	1.924	1	21.4458	1.916	1
TF514	AC144483_26.1	-	ZIM		30.6232	1.84071	0.999906	31.8209	1.84311	0.999973	30.3842	1.87134	0.999999	31.8872	1.72889	0.999932	29.6029	1.90688	0.999982	31.9273	1.81435	0.999296	31.7635	1.82048	0.999897	34.1838	1.794	1	27.6895	1.825	1	30.438	1.834	1	29.8092	1.785	1	31.3822	1.807	1
TF515	AC144483_4.2	-	ZIM		25.599	1.90501	0.999042	24.498	1.82757	0.998377	19.6208	2.21063	0.999625	24.8581	1.82493	0.998205	18.7596	1.91696	0.999444	15.8032	1.9916	0.983521	20.5078	1.94153	0.999902	22.6921	2.169	1	19.9442	1.895	1	22.0785	1.854	0.999	21.7226	1.828	1	23.0619	1.907	1
TF516	AC144483_9.1	AL381971	ARF		21.6163	1.96437	0.999897	21.5111	1.94759	0.998799	21.7772	2.0374	0.999672	20.579	2.19157	0.994179	20.776	2.02597	0.998838	20.9173	1.94924	0.999398	21.8255	1.89011	0.999972	22.2385	1.882	1	22.2164	1.875	1	21.5211	1.883	0.999	21.1286	1.904	1	20.8314	1.866	1
TF517	AC144502_5.111	TC94770	bHLH		20.9712	1.92228	0.999851	21.7718	1.96315	0.997054	20.8348	1.94249	0.999779	21.0546	1.92993	0.999699	21.2414	1.86549	0.999755	21.5918	1.83497	0.998822	20.7549	1.93947	0.998901	21.0649	1.791	1	21.6538	1.91	1	22.0835	1.873	1	21.708	1.856	1	21.35	2.121	0.999
TF518	AC144502_5.171	TC95805	C2H2 (Zn)		21.9111	1.91974	0.999902	23.1962	1.83626	0.999833	24.2732	1.87429	0.999905	24.0292	1.9266	0.999852	25.6503	1.87751	0.999928	26.9272	1.96986	0.998767	24.4877	1.88116	0.999787	24.5716	1.897	1	19.6805	1.993	1	21.7312	2.152	1	21.0147	1.931	1	20.4725	1.884	1
TF519	AC144502_5.3	-	WRKY family	LLR-WRKY	23.0627	1.85112	0.999894	22.7257	1.83131	0.999866	23.0272	1.94191	0.99804	22.0638	1.83761	0.999871	25.4284	1.81969	0.999896	26.7915	1.90207	0.999946	24.7074	1.90268	0.999825	26.2775	1.965	1	16.8332	2.086	0.997	19.8823	1.939	0.999	21.8865	1.838	1	20.1741	1.876	1
TF520	AC144515_14.1	CX532359	C2H2 (Zn)		22.348	1.94042	0.9999	22.308	1.92165	0.999717	22.6688	1.9409	0.999534	22.3598	1.88236	0.999756	22.7726	1.97482	0.999818	22.6546	2.03547	0.99982	22.073	1.98054	0.999693	22.0849	1.919	1	21.4725	1.918	1	23.3222	1.946	0.999	22.3929	1.892	1	22.2873	1.981	1
TF521	AC144515_14.2	TC100747	A20-like		22.121	1.90367	0.99999	22.7192	1.90278	0.99996	21.3142	2.02996	0.999853	21.3085	1.94431	0.999452	21.7625	1.97226	0.999339	21.9708	1.92097	0.997874	21.6319	1.97276	0.999758	21.4593	1.923	1	20.3302	1.97	1	21.8598	1.867	1	21.8206	1.989	1	21.0517	1.914	1
TF522	AC144515_44.2	-	C2H2 (Zn)		28.4766	1.8644	0.999988	28.9007	1.90377	0.999292	28.9896	1.82591	0.999952	28.3874	1.81608	0.998279	28.0589	1.93024	0.999299	27.9829	1.85804	0.999489	28.5373	1.90486	0.999852	28.0474	1.806	0.999	26.8628	1.98	1	27.5963	1.923	0.999	26.4615	2.078	1	26.2614	2.029	1
TF523	AC144516_5.1	TC102139	MYB/HD-like		29.3373	1.88296	0.999923	28.2711	1.85235	0.99913	29.5007	1.89425	0.999979	27.7229	1.88366	0.999884	28.307	1.87933	0.998916	28.6347	1.79312	0.999687	28.7655	1.82809	0.99888	28.3547	1.861	0.999	29.068	1.748	0.999	28.1923	1.834	0.998	26.5212	1.78	1	26.1343	1.864	0.999
TF524	AC144517_41.2	-	MADS		24.8495	1.90317	0.999932	24.8091	1.93255	0.999893	24.7836	1.92194	0.999989	23.8184	1.90018	0.999914	25.5006	1.93566	0.99987	26.1288	1.92546	0.999696	24.5692	1.9341	0.999821	24.4603	1.909	0.999	21.5331	1.867	1	22.2217	1.915	1	23.406	1.966	1	22.9129	1.923	1
TF525	AC144517_7.1	-	MADS		36.9944	1.59245	0.999187	33.9527	1.7661	0.999719	31.8449	1.91267	0.997776	32.346	1.77731	0.999911	33.3613	1.73492	0.99943	Undetermined	1.28484	0.924727	39.7682	1.38853	0.990864	32.809	1.747	1	31.404	1.719	0.997	30.8672	1.885	0.999	31.8785	1.776	0.999	31.2388	1.807	1
TF526	AC144517_7.2	CX532033	MADS		24.3283	1.88689	0.996799	24.0701	1.94203	0.999507	24.4156	1.88409	0.999868	23.8465	1.89071	0.99986	24.2846	1.84514	0.997665	24.2774	2.0598	0.997711	23.5919	1.89861	0.99924	23.6111	1.983	1	22.5439	1.951	0.998	24.2505	1.885	1	24.3852	1.831	1	24.0361	1.901	0.999
TF527	AC144517_7.8	TC110164	BTB/POZ		22.4224	1.90418	0.999952	22.2343	1.89362	0.99972	22.6219	2.07576	0.998955	22.8294	1.8764	0.999705	23.4167	1.89969	0.999943	23.491	1.92394	0.999244	21.9421	1.90041	0.999761	22.1838	1.975	0.999	22.272	1.984	1	22.5673	2.646	0.999	22.0979	1.864	1	21.8952	1.965	1
TF528	AC144538_22.1	-	CCHC (Zn)		27.9405	1.80728	0.994957	28.7103	1.72495	0.999975	25.585	1.85829	0.999627	27.8341	1.92287	0.999473	27.741	1.78527	0.99729	28.7995	1.70894	0.999532	28.4777	1.87797	0.999687	28.0939	1.817	1	25.8269	1.78	1	29.7365	1.835	1	28.7982	1.85	0.999	26.9643	1.856	1
TF529	AC144538_22.2	-	CCHC (Zn)		24.6291	2.0131	0.996002	25.0721	1.93291	0.998675	22.7715	1.95334	0.999688	24.4256	1.75574	0.992943	24.5815	1.8582	0.99998	24.7378	1.99488	0.999459	24.9278	1.82225	0.999904	24.4017	1.929	1	23.8462	1.664	0.997	25.5252	1.826	0.999	25.4325	1.689	0.998	24.101	1.984	0.999
TF530	AC144538_22.3	-	CCHC (Zn)		30.6967	1.90361	0.998211	29.8378	1.8663	0.999732	25.585	1.858	0.998696	29.5489	1.84624	0.999757	29.7134	1.79246	0.998965	30.3905	1.96102	0.999535	30.3147	1.82005	0.999726	28.3089	1.672	1	26.6742	1.819	0.995	31.9228	1.677	0.999	32.0282	1.829	1	28.2904	1.843	1
TF531	AC144538_22.6	-	CCHC (Zn)		21.8027	1.92855	0.999977	21.6453	1.88212	0.999484	21.9567	2.12282	0.998593	20.4148	1.94145	0.999285	23.6804	1.86318	0.999315	25.0811	1.88811	0.998799	22.401	1.92692	0.999093	22.4249	1.948	1	17.9508	2.21	0.999	19.2774	2.13	0.999	20.3609	1.988	1	19.5	1.841	1
TF532	AC144538_22.7	BI271781	PHD		30.203	1.76778	0.999547	30.6206	1.76912	0.999493	26.0656	1.85364	0.999928	29.2919	1.8247	0.99995	29.6351	1.80792	0.999927	31.7227	1.81773	0.999611	29.5925	1.21829	0.999824	29.3541	1.768	0.999	27.6688	1.989	1	30.951	1.218	0.999	30.8815	1.937	0.999	28.3499	1.93	0.999
TF533	AC144538_23.1	-	CCHC (Zn)		21.2977	1.86627	0.999462	21.5957	1.89962	0.999763	21.9176	1.95744	0.999935	20.7136	2.11235	0.999779	21.7466	1.9835	0.998929	21.9719	1.90815	0.998446	21.5301	1.85711	0.999982	21.6501	1.988	0.999	19.4438	2.041	0.997	21.4574	1.877	0.999	20.8727	1.947	1	20.0008	1.913	1
TF534	AC144538_23.4	-	CCHC (Zn)		24.4216	1.87792	0.998271	25.1062	1.34291	0.987159	23.9038	1.71419	0.998836	24.0521	1.77615	0.999852	24.59	1.73209	0.998408	24.83	1.86063	0.999588	24.1598	1.24514	0.998557	24.026	1.721	1	24.5687	1.678	0.999	25.1267	1.895	0.999	24.6327	1.634	0.999	24.1223	1.881	0.999
TF535	AC144538_23.9	-	CCHC (Zn)		25.6167	1.88835	0.999894	22.4209	2.01847	0.999723	20.7731	1.95919	0.999968	20.5874	1.93662	0.9998	22.6937	1.93217	0.999887	21.6998	1.88402	0.999801	21.6254	1.81679	0.999372	21.9924	1.925	0.999	19.7879	2.045	0.999	21.255	2.126	0.998	20.7842	2.065	1	24.0731	2.086	1
TF536	AC144538_8.2	-	TAZ		21.6539	1.83214	0.999356	20.847	1.84508	0.999898	20.0413	2.19746	0.998948	21.6137	1.96942	0.999734	18.844	1.86427	0.998257	20.0197	1.76086	0.999652	22.3957	1.96704	0.999243	20.7457	1.886	1	17.6464	2.171	0.997	19.7535	1.855	0.998	18.0604	1.983	0.999	19.8263	1.92	1
TF537	AC144539_7.1	-	bZIP		21.9316	1.92051	0.999975	22.4156	1.97856	0.999626	21.7381	1.96015	0.999811	21.391	1.91773	0.99999	21.8067	1.90741	0.999399	21.8482	1.93397	0.999993	21.4579	1.93743	0.99978	21.6303	1.9	1	22.0264	1.977	0.999	21.6473	1.95	1	21.4456	1.929	1	20.8534	1.911	1
TF538	AC144539_7.9	-	GRAS		27.8751	1.82393	0.999677	27.5704	1.89846	0.999862	21.6383	1.9436	0.999731	26.3285	1.88819	0.999443	26.8121	1.84948	0.99888	27.7477	1.85296	0.99966	28.4273	1.65387	0.999768	25.1763	1.691	1	23.3061	1.94	1	29.0074	1.944	0.998	30.7942	1.8	1	24.5111	1.899	0.999
TF539	AC144541_12.8	TC94191	PHD		25.4899	1.67026	0.998276	25.4657	1.84035	0.999281	26.1409	1.90383	0.999084	25.9223	2.16068	0.998568	26.2353	1.179	0.998335	26.5159	1.67426	0.998696	24.3475	1.72352	0.997943	24.3927	1.857	0.999	25.2027	1.647	1	25.6635	2.048	0.998	24.2003	1.879	1	23.856	1.855	0.999
TF540	AC144563_5.2	-	SBP		21.4053	1.87814	0.998513	21.6934	1.81525	0.999499	21.83	1.89534	0.999933	21.0996	1.91104	0.999542	21.5286	1.96403	0.998877	21.4927	1.86722	0.999338	21.7548	1.91853	0.999668	22.2467	1.973	0.999	21.2199	1.895	1	22.6671	1.828	1	21.5708	1.86	1	21.2566	1.905	1
TF541	AC144564_12.111	-	MADS		29.4128	1.77656	0.999907	29.4961	1.67575	0.999984	26.4288	1.73309	0.999989	28.6105	1.6892	0.999282	28.4967	1.74248	0.99952	28.9576	1.67523	0.99853	30.3976	1.76882	0.999946	29.4439	1.735	1	25.9075	1.799	1	30.5149	1.717	1	31.5734	1.721	1	28.8139	2.005	0.999
TF542	AC144564_12.151	-	MADS		29.2721	1.64462	0.998539	28.96	1.68752	0.999166	29.8648	1.7985	0.999992	28.3427	1.7871	0.999264	28.5834	1.75358	0.99991	28.4823	1.75784	0.999898	29.8532	1.71823	0.999762	29.6877	1.683	1	25.7005	1.755	1	28.3465	1.753	0.999	28.9721	1.673	1	28.1438	1.694	1
TF543	AC144564_12.261	TC101251	BD		21.7374	1.98576	0.999207	21.6552	1.84155	0.999374	21.6689	1.91497	0.999757	21.5811	1.9004	0.999194	21.9679	1.91561	0.999474	21.971	1.8906	0.997376	21.0722	1.96094	0.999997	21.2302	2.044	0.999	21.7561	1.865	0.997	22.3284	1.939	1	21.6318	2.045	0.999	21.5633	1.933	1
TF544	AC144564_12.281	TC101250	BD		24.9474	1.80474	0.999808	24.7494	1.88862	0.999577	24.9606	1.71989	0.999872	24.6727	1.95655	0.999741	24.7997	2.1707	0.99955	25.042	1.97234	0.999531	24.1296	1.93275	0.999922	24.4842	1.914	1	24.7555	2.077	0.999	25.7426	1.813	1	24.6082	1.894	1	24.6055	1.897	1
TF545	AC144591_8.241	-	CCHC (Zn)		24.1566	1.84092	0.999716	23.8265	1.86415	0.999899	19.864	1.91825	0.999814	23.3415	1.86291	0.999971	23.4919	1.93044	0.999941	24.6063	1.88621	0.999895	24.5649	1.87624	0.999996	21.775	1.99	1	21.5864	1.888	0.999	25.4519	1.811	1	25.981	1.878	1	20.9391	1.892	1
TF546	AC144591_8.291	AL366881	AP2/EREBP		26.3568	1.86496	0.999352	26.9138	1.90114	0.999702	24.5958	1.715	0.999527	26.6441	1.98848	0.99894	27.167	1.84859	0.999234	27.0357	1.90774	0.999879	26.1651	1.95478	0.999826	26.5006	1.98	1	25.9569	2.064	0.999	27.8683	1.912	0.998	27.337	2.007	0.995	26.8769	1.913	1
TF547	AC144591_8.8	-	Lambda-DB		29.3778	1.89495	0.99932	27.0264	1.90672	0.999966	22.0657	1.93963	0.999	25.7402	1.83367	0.999217	26.62	2.01484	0.999341	27.1933	1.8454	0.999758	28.5181	1.80362	0.999727	25.3238	1.888	1	22.4501	1.903	0.999	28.9068	1.795	0.999	31.2817	1.776	0.999	24.3424	1.943	0.999
TF548	AC144592_12.2	-	HD-like		28.1042	1.74949	0.999825	28.4969	1.64883	0.999792	28.5975	1.66193	0.999553	28.2867	1.74574	0.998047	27.457	1.72071	0.998305	28.94	1.95588	0.992663	26.9977	1.72979	0.998145	27.572	1.71	1	25.1598	1.988	0.999	27.7747	1.729	1	26.8729	1.639	1	26.9035	1.697	1
TF549	AC144592_24.3	TC107542	HD family	HD-ZIP	23.6397	1.96222	0.999078	24.2735	1.88399	0.999906	23.3372	2.30774	0.999456	22.4307	1.89433	0.999537	22.8062	1.94229	0.998986	22.883	1.82062	0.999007	23.7521	1.93371	0.999888	23.7313	1.989	0.999	23.8117	1.919	0.999	22.3634	1.807	1	22.062	1.952	1	21.4165	1.91	1
TF550	AC144592_26.1	-	HD-like		23.0959	2.03348	0.999514	24.0665	2.13009	0.998554	22.6801	1.8964	0.999412	21.8276	1.89578	0.999284	22.6742	1.84476	0.999703	22.5731	2.00535	0.997459	22.9764	1.88996	0.99994	21.7991	2.023	1	19.135	1.941	0.999	23.1965	1.984	0.999	23.3668	1.839	0.999	20.6565	1.866	0.999
TF551	AC144592_26.451	-	CCHC (Zn)		24.0217	1.98708	0.999266	25.1261	1.90498	0.999673	24.1397	1.93793	0.999727	23.982	1.99588	0.999651	23.9304	1.96873	0.999093	25.0545	1.81292	0.998672	23.8118	1.86694	0.999797	24.7262	1.824	1	24.6927	1.756	0.999	24.6932	1.788	0.999	23.8324	1.965	1	23.2464	1.819	0.999
TF552	AC144592_26.481	TC107542	HD family	HD-ZIP	23.774	1.90414	0.999818	24.1792	1.85713	0.99983	23.5484	1.89019	0.999925	22.5939	1.93297	0.999985	22.6216	1.91051	0.999683	22.6783	1.88536	0.999572	23.7904	1.93447	0.999985	23.9171	1.881	1	23.7557	1.907	1	22.5374	1.891	0.999	22.3006	1.907	1	21.8294	1.871	1
TF553	AC144618_13.1	-	NRs		28.846	1.83767	0.999898	29.5538	1.87882	0.999856	28.4012	1.76868	0.999959	32.2821	1.24886	0.998094	28.3826	1.74523	0.998412	27.5268	2.05355	0.999993	29.9974	1.83918	0.999955	31.4239	1.699	1	30.5529	1.716	0.999	30.9264	1.642	1	27.2409	1.79	1	29.5454	1.751	1
TF554	AC144618_21.1	-	NRs		30.4405	1.7332	0.998528	27.8382	1.74976	0.999801	33.392	1.62437	0.999501	28.8534	1.80062	0.99903	22.993	1.83164	0.999309	24.7192	1.85905	0.999176	31.9987	1.78689	0.999858	31.1747	1.716	1	30.0686	1.838	0.995	31.0211	1.684	0.999	23.6718	1.761	0.998	31.7657	1.691	1
TF555	AC144619_3.1	-	EIL		29.3843	1.81116	0.999942	28.9124	2.03058	0.996761	22.8895	1.99719	0.997932	28.0043	1.84874	0.999314	28.5706	1.75115	0.997828	28.4703	1.76483	0.999489	33.5907	1.68669	0.999689	27.0226	1.75	1	24.446	1.45	0.979	31.1955	1.992	0.999	32.9629	1.668	1	25.9713	2.036	0.999
TF556	AC144644_3.9	-	MADS		28.635	1.87644	0.999903	28.2139	1.88881	0.999798	28.6893	1.83408	0.99987	27.2576	1.9067	0.999911	27.4762	1.90181	0.999992	27.5783	1.96696	0.999827	29.4967	1.88089	0.999951	31.7221	1.836	1	29.0445	1.849	1	25.7815	1.95	1	25.8637	2.002	1	25.228	1.795	1
TF557	AC144645_17.6	BQ122372	AP2/EREBP		25.8821	1.9721	0.999907	25.542	1.95907	0.999676	26.5555	1.91991	0.999863	25.1471	1.93029	0.999983	26.8517	1.91701	0.999391	26.6373	1.94531	0.999745	25.4665	2.01843	0.999661	25.6965	1.922	1	19.8015	1.939	0.999	22.1152	2.5	0.999	24.405	1.975	1	23.5832	1.934	1
TF558	AC144645_17.8	BI309968	MYB/HD-like		26.6467	1.95226	0.99998	25.6535	1.96511	0.999676	26.2902	1.92041	0.999819	25.9395	1.91116	0.999358	28.4347	1.94799	0.9985	28.9173	1.9292	0.999345	27.5824	1.97192	0.999812	28.2162	1.862	1	22.0966	1.92	0.999	24.4687	2.055	0.997	25.9838	1.9	1	24.6733	1.926	1
TF559	AC144720_12.1	TC97290	ZF DHHC		23.8856	1.90833	0.999576	24.4473	1.90344	0.999995	21.1514	1.93516	0.99992	23.5599	1.89696	0.999431	23.9704	1.87528	0.999733	24.196	1.92993	0.999865	24.2127	1.88232	0.999935	23.7421	1.879	1	21.9761	1.755	0.999	24.7295	1.863	0.999	24.8574	1.895	0.999	23.0235	1.832	1
TF560	AC144720_17.1	-	JUMONJI		24.7548	2.05824	0.999814	24.7134	1.90519	0.999481	24.8482	1.96508	0.999177	26.6207	2.13099	0.998543	23.3727	1.91214	0.998914	24.0575	1.92424	0.999904	24.1069	1.94171	0.99995	24.946	1.916	1	24.9099	1.962	1	26.3681	1.861	0.999	23.8631	1.916	0.999	24.5297	1.941	1
TF561	AC144724_8.1	-	CCHC (Zn)		30.3799	1.89503	0.999985	30.9131	1.74316	0.999755	27.6251	1.85573	0.999846	30.1585	1.81769	0.999668	29.6464	1.84999	0.998647	30.9986	1.6704	0.999664	29.1684	1.91366	0.999803	29.2383	1.822	1	29.3892	1.763	1	29.9429	1.846	1	30.9443	1.825	1	28.2823	2.065	1
TF562	AC144724_8.3	TC98196	HD family	HD	24.048	1.95451	0.999946	24.0466	1.90629	0.999345	24.2817	1.83965	0.9984	23.7834	1.91184	0.999809	24.2182	1.91781	0.999621	24.1845	1.92586	0.999976	23.802	1.94783	0.999541	23.9472	1.927	1	24.2332	1.905	1	24.3846	1.894	0.999	23.8547	1.921	1	23.7157	1.937	1
TF563	AC144726_6.1	-	MADS		27.746	1.8938	0.99999	26.7219	1.87422	0.999896	27.9166	1.90756	0.99985	25.5124	1.88473	0.999295	26.1727	1.91144	0.99994	26.0049	1.94238	0.999716	27.1171	1.88033	0.99983	27.1003	1.935	1	20.915	2.287	0.999	22.6471	1.933	0.999	23.5456	1.95	0.999	23.2493	1.972	1
TF564	AC144726_6.3	-	GRF		26.3359	1.93764	0.99729	25.7133	1.91505	0.999235	21.1391	1.8225	0.999779	24.7526	1.8294	0.999569	25.2933	1.80852	0.999991	25.8128	1.8797	0.999489	26.8195	1.86973	0.998718	23.8362	1.878	0.998	21.7818	1.898	0.998	27.043	1.928	0.999	27.2131	1.851	1	23.0203	1.834	0.998
TF565	AC144727_2.1	-	HTH	FIS	22.9625	1.8972	0.999878	23.248	1.98318	0.999604	23.4487	1.9	0.999869	24.0294	1.27822	0.908096	23.0327	1.87713	0.999547	22.9762	1.88617	0.999553	22.7595	1.90901	0.999998	23.2624	1.921	1	23.5647	1.916	0.999	23.5567	1.826	0.998	22.5483	1.888	0.999	22.4904	1.954	1
TF566	AC144728_11.2	TC95070	SBP		21.5691	2.09576	0.999305	21.5455	2.0224	0.999184	21.6502	1.89254	0.999905	21.2848	1.94292	0.999923	21.4973	1.82645	0.997862	21.172	1.80217	0.997981	21.0089	1.86036	0.999179	21.2748	1.981	0.999	20.8831	1.888	0.999	21.3006	2.101	0.999	21.018	1.947	1	20.7581	1.925	1
TF567	AC144729_15.1	-	AS2		22.2005	1.89368	0.99771	21.5149	1.44804	0.998954	26.2626	1.75213	0.994125	21.9422	1.8532	0.998788	22.2646	1.79804	0.999286	22.3281	1.73368	0.998983	22.1733	1.71669	0.999371	22.6696	1.981	1	21.1707	1.79	0.998	23.2666	1.843	1	22.019	1.782	0.999	21.7668	1.876	0.999
TF568	AC144729_29.2	AW692523	MYB/HD-like		24.8874	1.88568	0.999598	24.7489	1.82618	0.999004	24.5179	1.9124	0.999999	23.5697	1.92539	0.999805	25.2703	2.04962	0.999636	25.5114	1.86993	0.999632	24.3513	2.14615	0.998596	24.4808	2.01	1	19.8394	1.904	0.999	21.6131	2.059	1	22.1148	1.847	1	22.0638	1.852	0.998
TF569	AC144729_29.7	-	AP2/EREBP		26.6141	1.88817	0.999606	25.9714	1.93995	0.998578	21.4593	1.73097	0.999631	24.2228	1.80109	0.999672	25.9886	1.7496	0.998823	26.3364	1.78268	0.999775	27.3086	1.94351	0.999134	24.2427	2.026	1	22.1853	1.864	0.998	27.9317	1.818	1	28.1497	1.96	1	23.1351	1.869	0.998
TF570	AC144731_15.201	TC98278	HTH	FIS	23.1847	1.88237	0.99996	22.9888	1.83402	0.999717	23.7085	1.84703	0.999755	22.6597	2.03247	0.999845	22.9284	1.87844	0.999644	22.9305	1.87454	0.999735	23.3328	1.92862	0.999388	23.317	1.835	0.999	22.735	1.98	0.999	23.1621	1.807	0.999	22.5079	1.72	0.999	22.0881	1.898	0.999
TF571	AC144731_15.21	-	MADS		23.1773	1.84804	0.999979	23.1564	2.00892	0.999988	23.294	1.85635	0.999557	22.1336	2.00731	0.999116	23.2088	1.91303	0.998575	22.9481	1.93743	0.999067	23.2589	1.91049	0.99988	23.4251	1.82	0.998	23.8992	1.85	1	22.1447	1.876	1	21.7937	2.147	1	21.3949	1.861	0.999
TF572	AC144731_15.5	-	MADS		22.9948	1.96051	0.999999	23.8266	1.91877	0.998413	23.7606	1.88564	0.999906	23.5606	1.94565	0.999162	26.8977	1.83645	0.999337	29.3276	1.86946	0.999767	24.8404	1.94189	0.99848	24.6803	1.867	0.999	20.1983	1.959	1	22.4641	2.013	1	22.5248	1.887	1	21.6221	2.026	0.999
TF573	AC144731_5.2	-	MADS		26.0077	1.87345	0.999964	26.3858	1.87936	0.99997	20.665	1.98004	0.999961	25.1098	1.90306	0.999778	25.4552	1.90836	0.999998	26.3128	1.82541	0.998865	27.4308	1.955	0.999761	23.6986	1.92	1	22.1943	2.179	0.999	28.678	1.926	1	31.5342	1.868	1	23.4264	1.959	0.999
TF574	AC144759_11.1	CX526628	JUMONJI		25.1587	1.8756	0.998719	25.2351	2.02523	0.998755	25.2502	1.87332	0.999646	24.6125	1.95085	0.999689	25.0556	2.18683	0.999306	24.821	1.84631	0.999948	24.436	1.92161	0.999132	24.8132	2.008	1	25.2262	1.994	0.997	25.2832	1.892	0.999	24.5272	1.829	0.999	24.457	1.983	0.998
TF575	AC144766_18.5	-	HD-like		24.6907	2.15495	0.999842	24.3	1.78929	0.998494	24.8659	1.95366	0.999679	23.8027	2.05097	0.999597	27.2577	1.89804	0.9998	28.5403	1.66086	0.999831	26.3236	1.92714	0.999007	26.784	1.793	0.998	19.9988	1.847	0.997	23.9901	1.777	0.998	23.0264	1.92	0.999	21.8506	2	0.999
TF576	AC144766_18.8	TC95320	C3H	C3H-type 1 (Zn)	18.4927	1.88568	0.998391	18.3013	2.14807	0.997731	19.3365	2.04327	0.998695	18.0569	1.90929	0.999661	20.9885	1.91999	0.999564	21.3382	1.83206	0.999437	19.9847	2.02454	0.999232	19.827	1.9	0.999	15.9308	1.313	0.984	17.4261	1.978	0.996	17.8642	2.578	0.998	16.8745	1.962	0.995
TF577	AC144805_7.1	-	bZIP		26.8712	1.9155	0.999737	28.8444	1.79488	0.999979	28.4636	1.71179	0.999841	29.619	1.72016	0.999634	29.4723	1.80477	0.999781	32.4353	1.80211	0.999906	28.5883	1.83892	0.999856	28.69	1.847	1	25.4174	1.83	0.999	27.472	1.76	1	27.5702	1.856	1	27.1829	1.817	1
TF578	AC144807_23.4	-	MYB/HD-like		29.231	1.70556	0.999187	28.1887	1.76147	0.999672	28.9451	1.68246	0.999163	28.8859	1.82685	0.999662	30.182	1.77839	0.998581	32.0019	1.50289	0.999103	29.4219	1.85921	0.999972	29.0496	1.596	1	24.9089	2.039	0.999	26.272	1.917	1	27.932	1.821	0.999	27.5013	1.766	1
TF579	AC144807_23.9	-	CCHC (Zn)		29.5178	1.86647	0.999983	29.0889	1.88786	0.999885	28.904	1.79268	0.999949	28.4268	1.91626	0.999255	30.8014	1.84261	0.999834	32.4668	1.89785	0.99996	29.6827	1.90579	0.999981	30.4271	2.064	1	24.4106	1.889	1	25.9961	1.885	0.999	27.6286	1.99	1	27.4445	1.891	0.999
TF580	AC144807_5.2	-	MYB/HD-like		28.8681	1.84394	0.999934	28.0645	1.82711	0.999582	28.6904	1.83135	0.999897	29.5809	1.78982	0.999809	30.6678	1.80814	0.999882	31.1274	1.75212	0.9996	28.7307	1.81874	0.999918	28.9188	1.774	1	24.472	1.857	0.997	26.4016	1.894	1	27.3874	1.793	1	26.6435	1.842	1
TF581	AC144893_15.1	TC99800	TCP		31.8834	1.36596	0.999824	30.4045	1.85869	0.999954	30.9693	1.78135	0.999903	32.1752	1.83033	0.999527	30.573	1.90036	0.999997	Undetermined	1.67458	0.990652	31.6253	1.91636	0.999559	31.6124	1.881	1	31.9788	1.732	1	32.3224	1.758	0.999	31.1873	1.581	1	30.2312	1.785	1
TF582	AC144893_15.7	AL389254	BD		22.2997	1.7844	0.99957	22.2475	1.88673	0.999776	22.565	1.84412	0.999644	22.9113	1.86845	0.998513	22.1615	2.07491	0.999435	22.1769	1.91821	0.999673	22.0762	1.9467	0.999904	22.2274	2.011	1	22.6226	1.982	1	22.7341	1.922	0.999	22.2214	1.967	1	21.9249	1.969	0.999
TF583	AC144928_15.1	-	GRF		31.6867	1.77576	0.999454	31.7359	1.89161	0.99984	32.3342	1.70189	0.999948	31.2239	1.76807	0.999873	31.0184	1.77789	0.999948	32.7705	1.67934	0.999374	32.0665	1.77632	0.999816	30.8828	1.786	1	26.0821	1.871	1	31.831	1.905	0.999	33.9625	1.695	0.999	29.858	1.816	1
TF584	AC144928_15.6	BF644901	JUMONJI		24.5506	1.97984	0.999738	24.6533	1.90364	0.999996	24.4116	1.85124	0.999872	23.7879	1.98315	0.999539	24.4849	1.93765	0.999721	24.5055	1.91283	0.998715	24.4291	1.94163	0.999419	24.3585	1.903	0.999	21.7367	2.082	1	23.7168	1.829	0.999	24.31	2	0.999	23.7355	1.864	0.999
TF585	AC144928_40.2	-	C2H2 (Zn)		31.0076	1.82971	0.999795	28.261	1.83543	0.999005	27.4025	1.74788	0.998913	30.663	1.84438	0.999586	27.0386	1.77526	0.997883	28.3479	1.74085	0.999351	32.7053	2.05663	0.991669	27.8876	1.749	1	22.7859	1.903	0.998	27.4273	1.863	0.999	25.3556	1.847	1	27.2965	1.775	1
TF586	AC144931_8.2	TC112132	RR		23.8306	1.97297	0.999919	23.961	1.92782	0.998837	24.665	1.93217	0.999138	24.1887	1.87025	0.998081	24.553	1.8557	0.999158	24.6527	1.71304	0.99696	23.4303	1.79658	0.999808	25.0947	2.061	1	23.4088	1.997	0.986	24.5073	1.79	1	23.6316	1.756	1	23.2942	2.055	1
TF587	AC145164_12.1	-	AP2/EREBP		25.3127	1.21728	0.996248	25.7479	1.65461	0.999757	26.0585	1.20559	0.99925	25.3707	1.72627	0.998371	25.6064	1.76442	0.99919	26.1407	1.62301	0.998142	25.5723	2.02172	0.999795	25.9035	1.637	0.999	25.7876	1.279	0.996	27.1682	1.661	1	24.9244	1.623	0.999	24.9355	1.767	1
TF588	AC145165_9.1	TC106806	HD family	HD	19.4927	1.97087	0.999673	20.0178	1.96311	0.999418	19.2564	1.9741	0.999505	18.8471	2.04979	0.99955	19.1823	1.84064	0.999003	19.1103	2.02883	0.999894	19.8321	1.99303	0.99959	19.9241	1.986	1	20.5047	1.909	0.999	19.7044	1.864	0.999	19.58	2.016	1	18.8495	2.092	0.998
TF589	AC145221_21.1	-	MBF		20.988	1.90732	0.999811	21.2626	1.93743	0.999796	21.654	1.95687	0.999856	21.3012	1.93565	0.999381	21.04	1.89611	0.999048	21.5293	1.95894	0.99804	21.0767	1.95507	0.999834	21.4539	1.912	1	20.516	1.878	1	22.5796	1.931	1	21.2065	1.986	0.999	20.8739	1.929	1
TF590	AC145221_31.1	-	AS2		25.9227	1.76639	0.999349	24.5504	1.89048	0.999623	22.9794	1.88641	0.999958	25.4392	1.82834	0.999316	21.9534	1.90864	0.999414	23.7219	1.79984	0.998813	29.4853	1.84017	0.999564	23.232	1.989	1	19.8081	1.877	0.994	22.9273	2.011	0.998	21.0947	2.101	1	23.3873	2.004	0.999
TF591	AC145331_19.1	-	AP2/EREBP		29.1874	1.76159	0.999957	30.8595	1.71183	0.999883	28.7579	1.71939	0.999162	27.9288	1.80407	0.999972	28.9655	1.80969	0.999058	28.95	1.72338	0.999716	29.5014	1.79218	0.999515	28.9211	1.74	1	29.8632	1.791	1	29.32	1.683	0.997	27.9143	1.959	0.998	27.6898	1.942	1
TF592	AC145331_19.2	-	MADS		24.4679	1.82233	0.999813	24.3072	1.89636	0.999948	27.4108	1.85561	0.999995	27.8948	1.81714	0.999657	27.9636	1.82816	0.999795	29.2808	1.80283	0.999499	27.2867	1.76235	0.999845	27.4595	1.785	1	21.7195	1.944	1	24.4006	1.914	1	23.1608	1.975	1	22.2982	2.035	1
TF593	AC145331_19.8	-	HD-like		25.3627	1.75416	0.999621	26.5817	1.8273	0.991439	24.4507	1.77603	0.999879	24.7248	1.76274	0.999984	24.9817	1.76704	0.999268	25.2238	1.73647	0.999866	27.065	1.88957	0.999082	26.2829	1.629	1	26.4004	1.737	0.999	27.4062	1.672	1	26.5307	1.7	1	25.9051	1.76	0.998
TF594	AC145372_5.1	-	bZIP		31.195	1.85926	0.999929	29.1546	1.89123	0.999809	24.4433	1.88089	0.999987	28.8112	1.83654	0.999951	29.4711	1.80601	0.999827	30.3547	1.84771	0.999984	31.0227	1.35386	0.999606	28.049	1.849	1	25.2616	2.014	0.999	30.2122	1.795	1	30.548	1.824	1	27.578	1.99	0.999
TF595	AC145449_7.2	-	ABI3-VP1		36.5721	1.54884	0.999457	32.2734	1.76108	0.999254	32.6598	1.66992	0.999788	32.1525	1.75	0.999963	32.8548	1.80291	0.999991	39.5158	1.40776	0.991589	39.1801	1.33461	0.999517	35.0963	1.738	1	26.7695	1.784	0.997	30.0573	1.726	0.999	29.8756	1.888	0.998	28.857	1.967	0.999
TF596	AC145449_8.3	-	ABI3-VP1		33.7279	1.64743	0.999475	39.0783	1.38491	0.994073	38.8664	1.23631	0.99992	Undetermined	2.94056	0.847958	Undetermined	1.14008	0.986094	37.8123	1.60341	0.999283	34.9746	1.70692	0.999961	34.6223	1.666	0.999	27.3155	1.941	0.998	30.9975	1.695	0.999	30.7351	1.76	0.999	30.9615	1.715	0.999
TF597	AC145753_1.1	TC103033	NAC		21.4761	1.90654	0.999402	21.4291	1.92505	0.998958	21.7563	2.27374	0.99717	21.3365	2.1066	0.998458	21.8393	1.87607	0.995514	22.1562	1.7247	0.995956	20.9993	1.8727	0.999582	21.0911	1.215	0.999	21.841	1.78	0.997	22.5873	2.08	0.999	21.6931	1.803	0.998	21.4496	2.012	1
TF598	AC145753_1.8	TC95256	NAC		22.781	1.84381	0.999828	22.6268	1.86929	0.999523	23.0679	1.85636	0.999962	22.6925	1.92066	0.999919	22.8383	1.92937	0.999725	22.9367	1.91445	0.999666	22.5009	1.88606	0.999794	22.7226	1.974	1	21.9455	1.878	1	22.9683	1.895	1	22.7944	1.989	1	22.1565	1.951	1
TF599	AC145767_15.2	-	AP2/EREBP		25.5524	1.80861	0.999956	25.3275	1.86947	0.999265	25.7644	1.79879	0.999976	25.2691	1.61279	0.999581	25.8871	1.78209	0.999151	25.936	1.80824	0.999868	26.241	1.8191	0.999509	25.8123	1.767	1	21.982	1.939	0.999	26.2101	1.904	0.999	24.8265	1.985	1	24.1533	1.864	0.999
TF600	AC145767_28.111	TC103296	bHLH		24.0505	1.87679	0.999821	23.9765	1.9168	0.999857	24.4058	1.94258	0.999939	23.5397	1.84474	0.999806	23.7247	1.88936	0.998683	23.8399	1.86813	0.999925	24.2066	1.88975	0.999811	24.1738	2.033	1	24.2507	1.877	1	23.6882	1.975	1	23.1057	1.831	1	22.9368	1.904	1
TF601	AC145767_28.181	-	AP2/EREBP		25.2357	1.79688	0.999902	25.0998	1.91363	0.999394	24.258	1.89037	0.998046	24.8247	1.8701	0.999115	23.1393	2.01366	0.997749	24.0907	1.85793	0.999113	25.7135	1.77974	0.999902	24.009	1.939	0.999	20.7316	1.893	0.999	23.6981	1.893	0.999	22.6807	1.842	1	24.4512	1.832	1
TF602	AC145767_7.2	-	bHLH		22.3267	2.02499	0.999221	22.3974	1.89432	0.99781	22.2697	2.03291	0.999259	23.3099	1.73016	0.998572	21.4374	2.08129	0.999445	22.1796	1.83503	0.999864	22.3102	1.98987	0.998305	22.0444	1.877	0.998	19.4568	1.915	0.998	22.3439	1.825	0.999	20.9497	1.91	0.996	21.9216	1.913	1
TF603	AC146308_2	-	BED-type (Zn)		23.0784	1.93247	0.999384	22.6504	1.98201	0.999194	23.1055	1.70469	0.999617	21.8452	1.9332	0.999682	24.4938	1.78577	0.999897	26.1148	1.76779	0.997853	23.2306	1.80463	0.999023	23.2436	1.792	0.999	19.5695	1.94	0.999	20.948	1.846	0.996	21.4774	1.893	1	20.8669	1.95	0.999
TF604	AC146308_2.181	TC99292	CCAAT	CCAAT-HAP3	24.0182	1.84114	0.999141	24.6245	1.89016	0.999315	23.7498	1.88932	0.998649	22.9255	2.15734	0.997323	23.0433	1.85364	0.999037	23.5608	2.01711	0.997245	23.955	1.63749	0.999787	24.2738	2.204	0.999	25.1917	1.921	0.999	23.9152	1.883	0.999	23.4988	2.09	1	22.8269	1.842	1
TF605	AC146308_2.191	TC96750	PHD		23.3869	1.83868	0.999669	23.5433	2.07498	0.999456	21.4811	1.92111	0.999935	22.6449	1.84358	0.999934	22.7167	1.81085	0.999586	22.8194	1.9216	0.999707	22.8033	1.95902	0.99944	22.5186	1.776	1	21.9827	1.885	1	22.7864	1.868	0.999	22.9228	1.778	0.999	22.2018	1.945	1
TF606	AC146329_17.1	TC105282	ARID		27.2023	1.85896	0.999952	27.15	1.82377	0.999973	27.1003	1.8304	0.999698	25.5329	1.88942	0.998892	27.4133	1.84075	0.999757	26.9849	1.83204	0.999901	26.8483	1.87427	0.99985	27.0455	1.893	1	22.6331	1.87	0.999	24.332	1.813	0.999	25.8401	1.84	1	24.7309	1.896	0.999
TF607	AC146329_17.2	-	C2C2 (Zn)	GATA	30.0118	1.89939	0.999832	30.8697	1.84124	0.999958	29.3722	1.85112	0.999986	29.88	1.87702	0.999669	29.8312	1.8435	0.999973	31.2201	1.89181	0.999476	29.1402	1.93767	0.999759	28.5587	1.86	1	26.0946	1.884	1	27.4747	1.891	1	28.1376	1.899	1	27.7633	1.901	1
TF608	AC146329_57.2	-	C2C2 (Zn)	GATA	29.6172	1.83845	0.998418	28.392	1.58577	0.998965	28.6502	1.77409	0.995126	27.6144	1.94571	0.999402	29.7008	1.56954	0.998418	30.6755	1.20084	0.999131	27.7219	1.89539	0.998404	27.6706	1.979	0.998	24.4328	1.72	0.999	27.9474	1.691	1	26.9029	1.747	0.997	26.4097	1.759	0.999
TF609	AC146330_15.1	-	MYB		26.7203	2.08261	0.999513	26.0463	1.98387	0.999443	25.9582	1.88272	0.999839	26.6949	1.83364	0.999464	25.3183	1.48797	0.999615	26.3238	1.97934	0.9985	25.8435	1.92951	0.999482	25.5862	1.916	1	22.6553	2.122	1	Undetermined	1.312	0.953	24.4103	1.967	0.999	25.5984	1.849	0.999
TF610	AC146548_9.4	-	TCP		22.0744	1.93085	0.999855	22.2291	1.94499	0.999919	22.0954	1.88977	0.999815	21.537	1.97491	0.999728	21.9541	1.83303	0.998764	21.8665	1.92688	0.998441	21.4198	1.88765	0.999737	21.3181	1.915	1	21.6328	1.96	1	22.7852	1.896	1	22.6392	1.912	1	22.4924	1.93	0.999
TF611	AC146548_9.5	TC96689	bHLH		23.3789	1.91308	0.999967	23.2872	1.95333	0.999165	23.7468	1.78677	0.999597	23.0787	1.89033	0.998026	23.4233	1.76375	0.998173	23.6347	1.84383	0.997821	23.3852	1.94812	0.999216	23.0962	1.791	0.999	23.0861	1.856	0.994	23.8096	1.845	0.999	23.0689	1.875	1	22.7379	1.825	0.998
TF612	AC146552_16.9	AW686249	MYB/HD-like		23.4564	1.93608	0.999569	24.1029	1.89338	0.999136	22.395	1.76957	0.999791	22.7623	1.889	0.999651	23.0371	1.98544	0.999583	23.3352	2.02856	0.999619	23.9595	1.9558	0.999257	23.9848	1.788	1	23.2178	1.884	1	23.7005	1.879	0.998	23.8507	1.846	1	23.1902	1.915	1
TF613	AC146554_29.2	-	GRAS		25.3957	1.87183	0.999698	25.2037	1.87874	0.998153	24.6762	1.90551	0.999851	24.0605	1.91188	0.999487	26.5427	1.89515	0.999509	28.7027	1.76432	0.999398	25.027	1.92376	0.998508	24.8131	1.898	1	21.8806	1.85	0.998	22.6296	1.786	1	23.3619	1.938	0.999	22.9186	1.859	1
TF614	AC146554_5.3	-	MYB/HD-like		26.533	1.80829	0.999677	26.0803	1.89861	0.999575	26.7228	1.72146	0.999475	25.3324	1.83093	0.99988	25.8981	1.82989	0.998953	26.5022	2.06469	0.998896	26.1118	1.72547	0.998258	26.3093	1.829	0.999	24.7476	1.714	0.998	27.2259	1.819	0.998	25.5766	1.215	1	25.2867	1.854	0.999
TF615	AC146554_5.8	-	C2H2 (Zn)		21.1668	1.86448	0.99996	18.8414	1.94426	0.999359	15.3543	2.11106	0.989072	17.874	1.90792	0.999556	19.0914	1.86728	0.999916	19.1176	1.97081	0.999669	22.1287	1.77203	0.999974	18.978	1.953	0.999	15.6847	1.398	0.982	23.2381	1.855	0.999	22.7876	1.865	1	16.7916	1.969	0.997
TF616	AC146554_5.9	-	C2H2 (Zn)		27.4644	1.94983	0.999938	27.11	1.95702	0.999757	20.9149	1.93173	0.999747	25.8546	1.88477	0.999503	27.139	1.81725	0.999949	27.9204	2.00977	0.997145	29.3379	1.79325	0.999939	26.1101	1.74	1	21.9101	1.674	0.997	30.5472	1.996	1	29.3206	1.816	1	24.2326	1.932	1
TF617	AC146554_68.2	-	MYB/HD-like		26.194	1.82763	0.999783	26.1094	1.79185	0.996858	26.1871	1.83321	0.998265	25.1653	2.03617	0.999778	25.8368	1.97133	0.994185	25.8113	1.85963	0.993712	25.9844	1.9643	0.999626	26.2587	1.86	0.996	25.0062	1.723	0.998	26.5795	1.285	0.999	25.8677	1.865	1	25.563	1.879	0.997
TF618	AC146555_5.3	-	HD family	HD	28.3009	1.98455	0.999993	28.1973	1.89839	0.999568	28.2834	1.97842	0.999926	28.124	1.93135	0.999754	30.9831	1.85092	0.999964	33.5115	1.91496	0.999455	29.3305	1.83769	0.99979	29.4403	1.845	1	23.2367	1.87	1	25.4172	1.936	0.999	26.3814	1.974	1	25.9997	1.914	1
TF619	AC146560_16.1	-	MADS		30.446	1.81412	0.999751	30.1814	1.77768	0.999393	30.3075	1.74249	0.999929	30.6615	1.78093	0.999942	26.655	1.94182	0.99901	28.5458	1.96729	0.999675	31.547	1.79377	0.999798	30.0515	1.999	0.992	23.4016	1.912	1	27.9429	1.853	1	24.9562	1.853	1	28.4853	1.816	1
TF620	AC146560_27.1	-	MADS		31.677	1.78925	0.99988	28.6511	1.86452	0.9997	27.1993	1.94718	0.998865	30.0482	1.81625	0.999815	25.3233	1.7339	0.999709	28.1483	2.01003	0.999171	34.4103	1.62868	0.999991	27.3716	2.236	0.996	23.3993	1.761	0.999	27.2261	1.851	0.998	24.9704	1.832	1	28.0569	1.724	0.998
TF621	AC146566_7.3	BQ124407	C3H	C3H-type 1 (Zn)	23.9062	2.01	0.999997	23.7838	1.96258	0.999327	23.9047	1.88134	0.999536	23.1966	1.88258	0.999204	23.4947	1.85805	0.999592	23.4975	1.99614	0.999665	23.4557	1.92841	0.999877	23.5586	1.927	1	23.8201	1.957	1	23.6652	1.873	1	23.3037	2.153	0.999	22.9512	1.84	1
TF622	AC146569_5.2	-	CCHC (Zn)		30.439	1.74821	0.9997	30.4698	1.72502	0.99974	29.3674	1.82336	0.999998	29.4862	1.80364	0.999995	31.9357	1.80183	0.999975	35.9371	1.76289	0.999582	29.6796	1.8121	0.999923	30.1978	1.782	1	25.516	1.899	1	26.639	1.9	1	28.0506	1.792	1	27.5696	1.854	1
TF623	AC146570_4.4	-	bHLH		23.592	2.05591	0.99991	24.2119	1.9237	0.999746	23.3411	2.06453	0.999252	23.6022	1.9094	0.999686	23.8547	1.96527	0.999898	24.0658	1.98228	0.999793	24.0845	1.93326	0.999916	24.0153	1.842	1	24.2634	1.917	1	24.6206	1.877	1	24.5651	1.927	1	24.1019	2.072	0.999
TF624	AC146571_13.231	-	HD-like		28.2046	1.9301	0.99997	27.5768	1.89924	0.999941	28.4535	1.87272	0.999936	27.7749	1.94328	0.999751	28.6323	1.92442	0.999737	28.427	1.90484	0.999753	27.4654	1.88861	0.999881	27.5662	1.942	1	23.8792	1.949	1	25.5703	1.939	1	27.1383	1.951	1	26.6155	1.933	1
TF625	AC146571_13.241	-	HD-like		25.8773	1.91131	0.999775	25.6617	1.81374	0.999319	25.9772	1.83978	0.999884	25.1154	1.84306	0.9999	25.4447	2.01138	0.999001	25.5768	1.85855	0.999482	26.2037	1.85461	0.999367	26.1324	1.853	0.999	23.3875	1.999	0.999	24.473	1.808	1	24.3227	1.84	1	24.1508	1.896	1
TF626	AC146571_13.261	-	HD-like		29.3305	1.86968	0.999943	28.2659	1.78387	0.999717	29.128	1.81118	0.99998	28.2502	2.0004	0.999607	29.0465	1.92997	0.999384	30.7599	2.00389	0.999892	29.2084	1.82898	0.999963	29.2142	1.838	1	23.3981	1.942	0.999	25.325	1.887	0.999	27.2963	1.845	1	26.2716	1.902	1
TF627	AC146573_21.4	-	AP2/EREBP		29.2137	1.57887	0.999979	29.3027	1.6627	0.999679	29.9182	1.71689	0.999831	28.0424	1.80222	0.99991	28.4806	1.68638	0.999862	28.1356	1.84928	0.998917	27.5775	1.70828	0.999328	27.8337	1.755	1	27.2648	1.743	0.999	29.1352	1.775	0.999	28.8777	1.76	1	28.2889	1.738	1
TF628	AC146573_21.6	TC111089	AP2/EREBP		23.0516	1.89552	0.999639	22.9038	1.91338	0.999588	23.1156	1.90473	0.999932	22.8883	1.97471	0.999163	23.181	1.8958	0.99853	22.9574	1.96828	0.999352	22.3458	1.93431	0.999644	22.4067	1.22	0.999	22.405	1.919	0.998	23.2195	1.865	0.999	22.9207	1.904	1	22.7237	1.988	1
TF629	AC146573_21.7	-	AP2/EREBP		31.3398	1.74078	0.999829	30.5084	1.84926	0.999619	33.6169	1.74173	0.999803	28.2395	1.8264	0.99979	28.2765	1.85474	0.999813	28.5577	1.88739	0.99962	27.8854	1.80826	0.999733	28.4612	1.818	1	27.567	1.756	1	30.5478	1.752	1	27.9527	1.748	1	28.8726	1.774	1
TF630	AC146574_6.1	TC108030	CCHC (Zn)		30.309	1.81845	0.999984	29.5323	1.90733	0.999594	23.9775	1.81196	0.99984	29.2237	1.7538	0.998859	29.8402	1.97012	0.998659	31.1015	1.87442	0.992592	25.9402	1.95161	0.999904	25.8352	1.907	1	24.6762	1.832	1	25.9077	1.848	0.997	25.3598	1.993	0.999	24.9767	2.067	0.999
TF631	AC146585_18.2	TC96049	HSF		24.1015	1.9097	0.999422	24.7103	1.81998	0.999918	23.8723	1.88244	0.999924	23.6527	1.89599	0.999833	24.0632	1.93186	0.99974	24.0951	1.97476	0.999794	24.5687	1.91185	0.999841	24.7341	1.862	1	25.2748	1.861	1	24.7974	1.976	1	24.3649	1.902	1	24.17	1.942	1
TF632	AC146631_27.1	-	CCHC (Zn)		29.9257	1.93678	0.999957	29.5947	1.93816	0.996787	25.8374	1.99016	0.999972	27.934	1.81957	0.999784	29.0492	1.78848	0.999414	29.3347	2.04934	0.998824	30.5243	1.8151	0.99979	29.2082	1.849	1	23.9938	1.984	1	30.4868	1.805	0.999	31.571	1.793	1	26.8454	2.008	1
TF633	AC146649_17.2	-	CCHC (Zn)		25.8403	1.91344	0.998311	24.9444	1.89711	0.999372	20.1169	1.89266	0.999886	23.471	1.90112	0.997748	24.973	1.91257	0.99846	25.556	1.79019	0.999118	26.832	1.97377	0.99967	23.3679	1.872	1	21.1336	1.914	0.999	26.6005	1.819	1	25.958	1.966	1	22.5713	1.878	0.999
TF634	AC146649_17.5	-	CCHC (Zn)		35.4732	1.66341	0.998643	34.9874	1.52792	0.999684	29.4483	1.50342	0.999691	33.0756	1.68422	0.999856	32.2087	1.37499	0.999513	33.4713	1.58213	0.999399	33.5352	1.56853	0.999857	31.881	1.572	1	31.183	1.493	1	36.4301	1.509	1	36.0915	1.875	0.999	33.6558	1.636	0.999
TF635	AC146650_13.3	-	MADS		29.8918	1.83102	0.999925	30.3842	1.57185	0.999951	25.267	1.851	0.999767	27.4473	1.88155	0.99974	27.3233	1.9618	0.999258	28.1414	1.86226	0.999724	30.0063	1.87538	0.999986	28.8537	1.593	0.999	24.9728	1.831	1	26.8161	1.776	0.998	26.7156	1.941	1	25.8844	2.107	0.998
TF636	AC146650_13.5	AL387855	MADS		27.2166	1.97913	0.997973	27.9695	1.7839	0.999964	23.3758	1.8297	0.998355	26.7665	1.81119	0.99975	26.7033	1.85967	0.999157	27.7374	1.84447	0.999484	29.5866	1.75869	0.999991	27.0583	1.783	1	24.8015	1.488	1	27.3584	1.755	1	27.4508	1.872	1	25.901	1.827	1
TF637	AC146650_6.1	-	MADS		26.9939	1.89333	0.9998	26.7458	2.05296	0.999364	28.3421	1.81108	0.999808	32.2019	1.5333	0.996514	23.2043	1.95279	0.99684	23.844	2.13703	0.999579	27.7677	2.00002	0.999768	27.1829	1.886	1	27.9513	1.879	0.999	27.0199	1.864	1	22.9918	2.014	1	26.3346	1.979	0.999
TF638	AC146651_10.201	-	CCHC (Zn)		30.7405	1.74375	0.999665	29.9535	1.8063	0.999466	25.5781	1.8237	0.997536	30.207	1.70171	0.999435	29.7717	1.80764	0.997853	31.6898	1.52812	0.996914	30.4462	1.85298	0.999707	29.6554	1.796	1	27.5765	1.499	1	32.0889	1.739	0.998	30.8595	1.822	0.999	28.5473	1.894	1
TF639	AC146651_10.271	TC100932	bHLH		22.78	1.95357	0.999909	22.7905	1.92666	0.999951	23.058	1.89903	0.999634	21.9722	1.9163	0.999803	22.3104	1.95979	0.999594	22.3619	1.82039	0.99892	22.3057	1.92614	0.999784	22.347	1.881	1	23.0813	1.932	0.999	22.7173	1.857	0.999	21.9441	1.841	1	21.7522	1.921	1
TF640	AC146681_23.1	-	RR		26.8836	1.8402	0.999753	25.9861	1.8965	0.99993	24.6143	1.95668	0.999813	27.6546	1.94066	0.999873	23.202	1.9146	0.999488	24.8053	1.89225	0.999815	30.4631	1.7902	0.999529	25.6129	1.887	1	20.2367	2.061	0.999	23.416	1.935	1	22.8391	1.955	1	24.9075	1.905	1
TF641	AC146682_8.1	-	MYB		26.1552	1.85216	0.999991	26.196	1.84054	0.99986	26.0056	1.77778	0.999771	25.6932	1.82033	0.999884	25.9973	1.83362	0.999906	25.9026	2.00169	0.999897	25.5292	1.78742	0.999688	25.3493	1.828	1	25.9508	1.809	0.999	26.4938	1.901	0.999	25.6986	1.864	1	25.2991	1.808	1
TF642	AC146683_9.1	-	CCHC (Zn)		27.0337	1.84873	0.999377	26.4542	1.85695	0.999174	22.5902	1.91253	0.998911	25.5096	1.90955	0.99878	25.6015	2.06642	0.999843	26.6134	1.73945	0.99927	25.9276	1.8795	0.999894	25.9343	1.928	0.999	22.9343	1.889	1	27.9793	1.774	0.999	26.1162	1.951	1	23.6547	2.03	0.998
TF643	AC146692_14.4	TC107854	HD family	HD	22.1218	1.84582	0.9991	22.2191	1.91019	0.998884	22.5486	1.83707	0.998963	21.3984	1.95688	0.998536	21.5277	1.78648	0.999099	21.4653	1.89913	0.995831	24.149	1.65125	0.999315	24.3222	1.762	1	23.4211	1.897	0.998	23.612	1.961	1	23.1384	1.817	1	22.868	1.838	1
TF644	AC146704_8.1	-	CCHC (Zn)		27.6486	1.91303	0.999833	27.6922	1.86593	0.999987	28.1368	1.85169	0.999984	26.7855	1.92215	0.999695	26.556	1.8311	0.999964	26.8782	1.88536	0.998663	30.7977	1.81004	0.999899	31.583	1.87	1	24.9778	1.912	0.999	27.6752	1.88	0.999	28.6339	1.839	0.999	27.5138	1.926	1
TF645	AC146720_23.2	AW585153	FHA		24.161	2.10833	0.99965	24.073	1.85119	0.999536	24.2269	1.87369	0.999858	23.6311	1.74303	0.99857	23.8629	1.84123	0.998703	23.9014	1.79237	0.999904	23.6682	1.91027	0.999441	23.7845	1.891	1	23.9935	1.848	0.999	24.124	1.958	0.998	23.5656	1.921	0.999	23.2591	1.888	0.999
TF646	AC146720_23.9	BE124805	C2C2 (Zn)	GATA	28.8069	1.81312	0.999975	28.4795	1.80281	0.999634	28.9761	1.83351	0.999704	26.8526	1.82649	0.999779	27.2186	1.89465	0.999188	27.5659	1.87278	0.999414	28.494	1.778	0.999847	28.3808	1.775	0.999	28.3852	1.79	0.999	27.0217	1.758	1	26.3899	1.861	1	25.8802	1.844	1
TF647	AC146721_7.1	-	bZIP		24.4678	1.89155	0.999474	25.062	1.82348	0.999634	24.154	1.88721	0.999921	24.8835	1.82329	0.999225	25.1969	1.22464	0.999105	25.4545	1.95989	0.999975	25.6884	1.80599	0.99923	25.9631	1.836	0.998	26.3234	1.819	0.999	25.3274	1.868	0.998	24.9094	1.908	1	24.2546	1.783	0.999
TF648	AC146743_11.231	TC96278	HTH	AraC	23.092	1.93251	0.99992	22.4712	1.89948	0.999657	23.4902	1.88228	0.999837	23.0368	2.00525	0.999788	23.943	1.8694	0.999796	23.8486	1.96217	0.999687	23.2686	1.91077	0.999617	23.1309	1.927	1	20.8066	2.036	0.999	23.2476	1.867	1	21.9111	1.991	1	21.6912	2.091	1
TF649	AC146743_11.251	TC105209	C3H	C3H-type 1 (Zn)	21.7997	1.95524	0.999877	21.455	1.9106	0.999639	21.8189	1.95792	0.999684	22.5475	1.89316	0.999807	21.8776	1.95345	0.99979	21.9631	1.96412	0.999271	21.8959	1.99351	0.999905	21.5971	1.995	1	18.7704	2.09	0.998	20.0506	1.998	1	20.8587	1.961	0.999	20.7524	1.93	1
TF650	AC146745_18.1	TC105880	C2C2 (Zn)	CO-like	27.263	1.93441	0.99998	27.1409	1.94662	0.999486	27.5013	1.85464	0.999975	28.1363	1.81634	0.999062	26.9542	1.93133	0.999655	27.3118	1.83535	0.999227	25.9597	1.8521	0.999557	26.2877	1.817	1	26.1776	1.835	0.999	25.9255	1.996	0.998	25.2741	1.955	1	24.9847	1.895	1
TF651	AC146745_18.2	-	SRS		24.7397	1.91385	0.999862	24.5205	1.86851	0.99849	25.1624	1.83883	0.999676	24.4075	1.95273	0.999977	25.8304	1.8537	0.998565	26.8957	1.87338	0.999609	25.1259	1.84693	0.999528	25.3956	1.881	0.999	19.8633	1.896	0.999	21.9157	1.884	1	23.2987	1.968	1	22.3836	2.027	1
TF652	AC146747_48.2	-	ZF DHHC		22.9959	1.88088	0.999884	22.4247	1.9101	0.999844	23.0354	1.97891	0.999749	22.2341	1.72737	0.997244	22.85	1.98458	0.998348	23.0887	2.02977	0.996771	22.9463	1.8012	0.99915	22.8876	1.252	0.997	20.4297	2.023	0.996	21.4071	1.836	0.996	21.5486	1.991	0.999	21.0666	2.088	0.999
TF653	AC146747_7.101	TC105481	ZF DHHC		22.8242	1.79551	0.997223	22.2188	1.71914	0.999364	23.4243	2.10601	0.999877	22.2976	1.96036	0.999515	22.567	2.03676	0.99984	22.8572	1.9487	0.99494	22.8815	1.91212	0.999006	22.9582	1.884	0.998	21.2627	1.678	0.995	22.1799	2.095	1	21.3846	1.867	0.997	20.9666	1.577	0.999
TF654	AC146747_7.131	-	NAC		26.3562	2.08726	0.999115	25.8402	1.91945	0.998919	25.4969	1.87854	0.999602	25.9433	1.90268	0.999469	26.3631	1.88104	0.999607	27.0074	1.98195	0.999184	26.36	1.94248	0.99855	26.8173	1.759	0.999	21.925	1.87	0.997	24.2423	1.892	0.997	24.9723	1.932	0.999	24.2931	1.982	0.996
TF655	AC146747_7.151	-	ABI3-VP1		28.6144	1.87492	0.999989	28.228	1.86839	0.999972	28.594	1.8749	0.999897	27.7639	1.90233	0.999981	31.7365	1.76599	0.999806	31.7168	1.76327	0.999863	29.2998	1.81525	0.999987	29.5514	1.83	1	24.5611	1.911	0.999	25.8833	1.868	1	27.4258	1.961	1	26.9787	1.911	1
TF656	AC146751_10.1	-	CCHC (Zn)		24.4457	1.88006	0.999923	25.5058	1.83159	0.999924	24.5041	1.6343	0.999784	24.3762	1.9247	0.999506	24.3091	1.85219	0.999533	25.3127	1.94741	0.999597	23.7877	1.94864	0.999839	23.8806	1.881	1	24.1141	1.899	1	23.8335	1.952	0.999	23.5603	1.885	1	23.1798	1.875	1
TF657	AC146752_23.1	-	CCHC (Zn)		24.3399	1.81092	0.999968	25.1322	1.98268	0.999951	20.2644	1.90631	0.999314	24.4962	1.88131	0.999823	24.4879	1.78579	0.998393	24.8044	1.98404	0.999943	24.3012	1.95842	0.999819	23.4639	1.939	1	21.5116	1.88	0.999	24.5619	1.885	1	24.3697	1.954	1	22.528	1.927	0.999
TF658	AC146758_11.4	-	CCHC (Zn)		29.9474	1.67331	0.999799	29.3128	1.76232	0.999993	29.7562	1.71975	0.999992	29.266	1.79371	0.99995	30.4892	1.74585	0.99998	30.2848	1.73816	0.999674	29.329	1.80265	0.999982	30.7669	1.748	1	26.7793	1.868	1	28.2818	1.834	1	28.3201	1.803	1	28.2444	1.806	1
TF659	AC146760_13.7	-	MYB/HD-like		28.6055	1.96215	0.999923	28.0725	1.83731	0.999137	28.4817	1.93158	0.999687	28.6096	1.8565	0.999706	28.85	1.93905	0.999641	29.6099	1.92341	0.999132	28.5272	1.92073	0.999893	29.3936	2.01	0.999	24.8237	1.907	1	28.1511	1.944	0.999	27.8617	1.864	0.999	27.4119	1.813	0.999
TF660	AC146777_27.1	-	CCHC (Zn)		24.3423	1.96793	0.999869	23.9549	1.94016	0.999895	24.0255	1.98863	0.999855	23.6642	1.94217	0.999925	25.8588	1.91324	0.999969	26.956	1.99146	0.999899	23.7838	1.92714	0.999817	23.7077	1.925	1	20.7511	1.956	1	21.5538	1.937	1	22.3907	1.889	1	22.0668	1.975	1
TF661	AC146785_12.2	BM813581	C2H2 (Zn)		28.2699	1.69693	0.999645	27.8942	1.68546	0.998852	21.5969	2.06198	0.993641	25.9097	1.85146	0.999391	27.0899	1.95023	0.999044	27.2322	1.79214	0.998866	27.53	1.79553	0.99868	25.3169	1.786	0.998	23.6692	1.601	0.991	28.3013	1.859	0.999	28.0807	1.86	1	24.4255	2.216	0.999
TF662	AC146785_12.311	-	WRKY family	WRKY	24.8999	1.92395	0.999966	24.8539	1.85754	0.999945	24.1985	1.8996	0.999867	23.4199	1.94991	0.999969	24.4062	1.90544	0.999756	24.8345	1.84232	0.999931	24.5861	1.93168	0.999898	24.7116	1.879	1	20.4615	1.812	0.998	22.0859	1.952	0.999	23.6128	1.862	1	23.1383	1.922	1
TF663	AC146785_12.321	-	WRKY family	WRKY	26.8425	1.89649	0.999895	26.4975	1.75208	0.997513	26.6442	2.09991	0.998291	25.8664	1.84631	0.998361	26.1066	1.85001	0.998707	26.861	2.14138	0.999329	26.6264	1.83519	0.999604	26.5612	1.749	0.998	23.4776	1.724	0.999	25.1683	1.776	0.999	25.0747	1.79	1	24.5245	1.791	0.999
TF664	AC146785_2.1	-	RR		31.5201	1.42902	0.998125	29.9813	1.62997	0.997119	25.4793	1.92428	0.999941	31.2238	1.45467	0.98386	27.3006	2.06794	0.992715	26.0196	1.865	0.999592	34.7805	1.65698	0.994965	25.7029	1.79	1	25.3459	1.797	0.995	24.7882	1.875	1	26.2384	1.59	0.99	28.6053	1.711	0.995
TF665	AC146788_13.121	AW694149	MYB/HD-like		24.037	1.91238	0.99997	23.8827	1.91867	0.999886	23.8646	1.81513	0.999978	23.0983	1.8816	0.999413	23.3073	1.98993	0.999802	23.4284	1.93282	0.999807	23.5298	1.95994	0.99994	23.7665	1.953	1	23.0894	1.822	1	23.3695	1.905	0.999	23.0807	1.91	1	22.8775	1.912	1
TF666	AC146788_13.171	CX541503	HD-like		21.6511	1.96974	0.999877	21.7457	1.92525	0.999649	21.99	1.97251	0.999774	21.3375	1.99688	0.999718	21.6733	1.96581	0.999667	21.4641	1.87977	0.999947	21.4117	1.93438	0.999738	21.4594	2.143	1	21.6072	1.953	1	21.797	1.85	1	21.4691	1.918	0.999	21.1245	1.917	1
TF667	AC146788_13.191	-	HD family	HD-ZIP	28.273	1.74997	0.999654	27.2943	1.83181	0.999786	28.4278	1.84577	0.999844	29.4674	1.81994	0.999998	28.9481	1.73256	0.999681	29.8419	1.71311	0.999767	27.9227	1.88477	0.999908	27.9313	1.867	0.999	25.7422	1.786	0.999	27.6006	1.866	1	28.2679	1.79	1	27.1752	1.81	1
TF668	AC146788_2.1	-	HMG		25.8696	1.84991	0.999913	26.4579	1.89384	0.999827	27.0957	1.89916	0.999921	26.8202	1.97869	0.999913	26.616	1.88054	0.9996	26.5349	1.81642	0.999405	25.9477	1.86592	0.999396	25.8316	1.963	1	23.4668	1.912	1	25.7989	1.926	1	25.618	1.927	1	25.6264	1.927	1
TF669	AC146793_14.2	-	bZIP		26.2705	1.8229	0.999759	26.0548	1.74427	0.998628	25.901	1.94774	0.999534	26.2511	1.87845	0.999889	27.0285	1.83208	0.99978	28.4989	1.83056	0.998588	25.6909	1.92497	0.999601	25.9053	1.876	1	21.5186	1.918	0.999	23.97	2.009	0.999	26.2066	1.774	0.999	24.5899	1.935	1
TF670	AC146793_7.1	CX517746	bZIP		23.3625	1.76289	0.999642	23.6431	1.75773	0.99963	23.4339	1.86837	0.99985	22.3147	1.80534	0.999771	21.811	1.81135	0.999953	21.8758	1.81836	0.999852	24.2307	1.81486	0.999994	23.8186	1.803	1	23.5522	1.75	0.999	22.8534	1.846	1	22.9631	1.829	1	22.5299	1.805	1
TF671	AC146793_7.7	-	GRAS		28.1974	1.78949	0.999639	28.274	1.79971	0.997794	29.315	1.75079	0.999922	29.2408	1.83394	0.999819	30.202	1.75667	0.999945	33.4146	1.78414	0.999588	31.9472	1.85476	0.999697	30.5015	1.861	1	24.9403	1.932	0.999	27.2139	2.047	0.999	26.6418	1.842	0.998	25.8528	1.882	1
TF672	AC146793_8.2	-	GRAS		36.6447	1.67201	0.999998	Undetermined	1.2035	0.984428	36.5239	1.55494	0.999955	Undetermined	2.89988	0.876962	Undetermined	1.3849	0.987222	Undetermined	1.27128	0.875045	35.1583	1.69915	0.999865	35.2111	1.67	0.999	34.1449	1.79	1	Undetermined	1.192	0.984	35.7306	1.633	1	33.7242	1.705	1
TF673	AC146805_17.6	-	CCHC (Zn)		24.2797	1.89107	0.999254	23.575	1.92923	0.999699	21.1007	2.01531	0.998577	23.9026	1.90136	0.992391	23.8611	2.03668	0.999544	24.2408	1.97954	0.99845	25.367	1.98364	0.999809	24.5772	2.023	1	21.4685	1.933	0.999	24.8805	1.902	1	25.6503	2.004	1	23.0032	2.05	1
TF674	AC146806_13.1	-	MYB		21.5618	2.02189	0.999805	21.9471	1.94687	0.999855	21.4659	1.99329	0.99995	20.1588	1.94702	0.99997	22.0861	1.9051	0.999957	23.6687	1.98544	0.999803	21.6317	1.93923	0.999986	21.8041	1.934	1	16.6989	2.006	0.995	19.3464	1.937	0.999	19.8896	2.086	0.999	19.5555	1.943	0.999
TF675	AC146806_13.3	-	TTF-type (Zn)		27.7354	1.99263	0.999809	27.4057	1.85096	0.999429	27.7913	1.85687	0.999944	27.9507	1.98315	0.997107	27.3522	1.77421	0.999524	27.8929	1.89147	0.998144	32.9601	1.89584	0.999402	32.8905	1.848	1	25.8204	1.972	1	29.3985	1.851	1	30.3543	1.862	1	29.6414	1.861	0.999
TF676	AC146817_10.1	BM815228	MYB		23.764	2.01389	0.999623	23.6789	1.85934	0.999474	24.0572	1.98201	0.999487	23.3677	1.94679	0.999022	23.5799	1.89166	0.999996	23.6617	1.77471	0.999932	23.4622	1.8754	0.999581	23.4887	1.869	1	22.8176	1.915	0.999	23.8147	1.741	0.999	23.556	1.932	1	23.1858	1.812	1
TF677	AC146817_10.2	-	GRF		30.4722	1.65898	0.999145	30.0936	1.73711	0.998536	24.873	1.75417	0.999822	30.2679	1.58981	0.999757	28.9234	1.71462	0.998999	30.3303	1.63912	0.999443	33.6914	1.49881	0.999837	32.7848	1.606	0.999	25.1919	1.753	0.999	30.4677	1.534	1	32.9486	1.256	1	27.9881	1.86	1
TF678	AC146819_24.1	-	RR		29.3435	1.83733	0.999797	27.7227	1.8486	0.999868	27.6688	1.90416	0.999883	30.2962	1.83927	0.999813	24.8333	1.89247	0.999278	26.9759	1.80346	0.999448	33.1576	1.71838	0.999926	25.2711	1.912	1	21.9227	1.992	0.999	25.0587	1.878	1	24.613	1.808	1	26.3777	1.84	1
TF679	AC146819_31.1	-	RR		24.9781	1.92012	0.999694	24.0555	1.8772	0.999375	28.7069	1.9263	0.999519	26.8418	1.21002	0.983621	20.4342	1.94944	0.997369	21.735	1.92028	0.999669	26.6532	1.9785	0.999474	26.6737	1.843	1	27.9234	2.377	0.997	27.9095	1.918	0.999	20.2876	1.981	0.998	27.1826	1.906	1
TF680	AC146842_9.5	-	MYB/HD-like		24.7388	1.94427	0.999396	24.2704	1.87772	0.999258	20.3951	1.96341	0.999069	22.3742	1.90881	0.999891	23.3149	1.79969	0.999827	23.5808	1.913	0.99955	25.8099	1.90535	0.999428	23.0901	1.927	1	18.995	2.027	0.999	26.0715	1.806	1	26.3298	1.895	1	21.3994	1.925	0.999
TF681	AC146842_9.7	-	MYB/HD-like		28.5017	1.85025	0.999932	28.1845	1.83819	0.999626	21.9469	1.86324	0.999632	26.8121	1.85001	0.99928	27.4082	1.8605	0.999547	27.6629	1.86809	0.999276	29.1725	1.71565	0.999917	26.0428	2.467	0.997	22.8984	1.862	1	30.4816	1.807	1	29.8844	1.736	0.999	25.9866	1.992	0.999
TF682	AC146854_19.2	TC100064	ssDB TR		23.0988	1.94073	0.999819	23.5833	1.89144	0.999646	21.9687	1.88311	0.999616	22.4572	1.84981	0.999673	22.8137	1.90212	0.999662	23.1126	1.90224	0.999333	23.4889	1.92511	0.999875	23.4028	1.909	0.999	22.9457	1.83	0.999	23.9003	2.135	0.999	23.9293	2.062	1	23.093	1.883	0.999
TF683	AC146855_5.131	BG455868	SBP		25.5785	1.89447	0.999766	25.2839	1.77372	0.999992	20.6926	1.9664	0.999543	24.1202	1.85727	0.999806	24.7217	1.79562	0.999423	25.3382	1.8473	0.998912	25.5421	1.93967	0.999891	24.6141	1.828	1	21.5746	1.858	0.999	25.8924	1.844	0.997	25.8453	1.869	1	23.2037	2.076	1
TF684	AC146855_5.141	-	C2C2 (Zn)	DOF	26.0259	1.87472	0.998251	26.875	2.04755	0.996869	25.6593	1.79872	0.999933	24.7311	1.70093	0.996914	24.9861	1.97654	0.996656	25.5241	1.20337	0.999668	26.055	1.73645	0.999995	26.4422	1.78	1	27.5392	2.185	0.995	25.2784	1.725	0.997	24.9888	1.915	1	24.2988	1.9	1
TF685	AC146855_5.2	-	C2C2 (Zn)	DOF	28.536	1.87484	0.99999	28.5575	1.925	0.999945	28.9705	1.84108	0.999998	27.3547	1.83348	0.999981	29.6458	1.76442	0.999924	31.9902	1.78222	0.999893	28.8051	1.76154	0.999519	28.6506	1.816	1	23.6201	1.975	0.999	24.9499	1.893	1	26.8226	1.808	1	26.1651	1.882	1
TF686	AC146855_5.3	TC110606	C3H	C3H-type 1 (Zn)	23.6129	1.88717	0.99908	24.0376	1.9273	0.999866	22.3138	1.8871	0.999396	22.5647	1.90325	0.999513	23.4217	1.95214	0.999022	23.2284	1.86037	0.999883	23.8486	1.91952	0.999001	23.1886	1.921	1	22.5578	1.866	1	23.3561	1.872	1	23.2311	1.937	1	22.2715	1.912	1
TF687	AC146856_8.1	TC101056	BTB/POZ		22.5375	1.96649	0.999952	22.2612	1.95458	0.999902	22.5741	1.92934	0.999918	23.2636	1.90913	0.999989	23.8227	1.89886	0.999913	23.1783	1.90338	0.999619	21.7493	1.95167	0.999804	22.049	2.132	0.999	22.1918	1.941	0.999	23.5291	1.951	1	22.9638	1.949	1	22.586	1.909	1
TF688	AC146865_11.1	-	bHLH		27.1564	1.84909	0.999799	27.0142	1.89141	0.995596	27.3372	1.70682	0.989233	26.849	1.78574	0.998628	27.1312	1.75888	0.999104	26.7019	1.8696	0.998522	27.1052	1.93328	0.998915	26.9393	1.915	0.999	26.7133	1.798	0.997	26.6574	1.812	0.998	26.4334	1.772	0.999	26.3784	1.894	0.999
TF689	AC146866_6.1	TC107304	AUX/IAA		22.8674	1.70058	0.999933	23.3031	1.69637	0.999703	22.2014	1.91754	0.99798	22.2731	1.87254	0.99954	23.0005	1.82056	0.99425	24.6838	1.70368	0.999553	22.4718	2.69338	0.999467	22.5593	1.73	1	24.6704	1.83	1	24.7249	1.857	1	23.2361	1.808	1	22.5928	1.903	0.999
TF690	AC146910_16.1	CX535343	bZIP		24.553	1.84238	0.999526	24.9811	1.76858	0.998838	24.0499	1.78699	0.999516	23.5797	1.88365	0.99727	23.9491	1.89257	0.999603	24.5304	1.71583	0.997898	24.2686	1.74927	0.998035	24.2106	1.82	1	24.7756	1.956	1	24.0392	1.816	0.992	23.5685	1.831	1	23.0334	1.915	1
TF691	AC146914_8.3	BG450549	E2F		21.5726	1.88285	0.999826	22.2003	1.94924	0.999588	19.8228	1.89474	0.999901	19.993	1.92396	0.996027	20.9399	1.91055	0.997949	21.0424	1.93832	0.999702	22.154	2.0011	0.999906	19.7055	2.007	1	17.5499	2.245	0.988	22.2787	2.026	0.999	23.6163	1.871	1	19.1408	2.243	0.997
TF692	AC146914_9.4	BG450549	E2F		23.9023	1.89159	0.999725	24.4566	1.92852	0.999757	23.6713	1.89837	0.999779	24.1025	1.85741	0.999952	24.4284	1.78912	0.999857	24.7664	1.84736	0.999848	24.1332	1.8591	0.999899	24.3564	1.904	1	24.9303	1.824	1	24.937	1.758	0.999	24.8524	1.822	1	24.4205	1.705	1
TF693	AC146971_12.231	-	CCHC (Zn)		28.6152	1.75515	0.999959	28.1741	1.67966	0.99959	29.0525	1.74854	0.999867	30.4853	1.62395	0.99969	31.3118	1.67167	0.999868	31.0614	1.6069	0.999495	28.4729	1.68337	0.99911	28.3724	1.696	0.999	24.4102	1.756	1	27.4034	1.612	1	26.8472	1.693	1	26.7748	1.744	0.999
TF694	AC146971_12.241	-	ARF		28.939	1.78578	0.999951	28.19	1.68148	0.999842	29.0143	1.75471	0.999796	30.4917	1.70049	0.999659	30.8753	1.66849	0.999762	34.8585	1.67943	0.999427	31.0045	1.70298	0.999825	30.3686	1.694	1	23.7654	1.808	1	26.4046	1.79	1	27.2074	1.775	1	26.5415	1.751	1
TF695	AC146971_12.9	-	ARF		32.8906	1.77783	0.999673	34.7793	1.7309	0.999927	30.964	1.70501	0.999925	35.6464	1.74701	0.999992	37.5719	1.42301	0.997609	Undetermined	4.82846	0.837862	32.7928	1.81118	0.999922	33.0921	1.782	1	28.7887	1.786	0.999	35.4302	1.743	0.999	32.8546	1.788	1	32.8039	1.755	1
TF696	AC146971_24.2	-	ARF		19.2724	2.02295	0.999848	18.7122	2.01364	0.999758	17.5668	2.19205	0.997585	19.9662	1.97231	0.99882	16.9891	2.2149	0.987513	18.0964	2.28694	0.992449	22.1737	1.84528	0.998988	18.4418	1.885	0.997	15.3882	1.227	0.993	17.565	1.485	0.985	15.9945	1.331	0.985	17.5617	2.371	0.994
TF697	AC146971_9.2	-	ARF		29.9567	1.80112	0.999924	29.1263	1.84454	0.999981	27.8964	1.81371	0.999939	30.3071	1.81722	0.999898	27.0702	1.93471	0.999985	28.4892	1.83131	0.999771	30.5006	1.75848	0.999981	28.2284	2.106	0.999	22.9461	1.878	1	26.3248	1.808	0.999	25.8285	1.835	1	27.9674	1.836	1
TF698	AC147000_19.1	-	MYB		23.8875	1.92714	0.999892	24.2628	1.92072	0.999887	24.3426	1.90604	0.999963	23.9399	1.90597	0.999787	24.1532	1.85447	0.999817	24.1194	1.89109	0.999565	23.9056	1.98903	0.999284	24.281	1.975	1	23.444	1.944	0.999	25.0109	2.057	0.999	23.8747	1.893	1	23.6876	1.916	1
TF699	AC147000_3.1	-	GRAS		24.8926	2.00579	0.999691	24.7184	1.79598	0.999727	23.014	1.7835	0.998599	24.9749	1.84459	0.998959	22.6647	1.92147	0.997332	23.6752	1.83365	0.997945	25.0549	1.87858	0.99955	23.2198	1.954	0.999	19.3769	1.993	0.997	22.8718	1.969	1	21.8597	1.841	0.999	23.2927	1.978	0.997
TF700	AC147002_20.2	CX528154	BTB/POZ		21.184	1.93041	0.999604	21.2637	1.85238	0.999927	21.4141	1.83035	0.999935	24.3728	1.82554	0.999808	24.5793	1.8355	0.999115	24.3916	1.89852	0.999674	19.9933	1.87218	0.999782	20.0928	1.938	1	19.8839	1.823	0.999	22.9078	1.934	0.999	23.1932	2.019	0.999	22.6748	1.885	1
TF701	AC147007_17.5	BI310836	bZIP		28.2638	1.99212	0.999902	29.2153	2.12923	0.993092	23.5614	1.99878	0.998676	27.1574	1.90869	0.999236	27.6587	2.18581	0.999368	28.0167	1.92141	0.998323	29.9423	1.96359	0.999369	26.5319	1.79	1	24.0864	1.795	0.999	30.0868	1.961	1	30.2317	1.991	1	25.6821	2.073	1
TF702	AC147007_5.2	-	bZIP		29.1806	1.91169	0.999725	28.4805	1.83029	0.998699	29.5629	1.89964	0.999833	26.8018	1.55403	0.999661	29.9118	1.91831	0.999701	30.7621	1.75479	0.999556	29.6181	1.84325	0.999926	29.1681	1.924	0.999	23.1569	1.989	0.999	25.658	2.047	1	27.5431	1.928	1	26.7231	1.944	0.999
TF703	AC147009_3.1	-	HD-like		28.5399	1.88057	0.999119	28.8757	1.76476	0.999542	27.5254	1.84192	0.99971	30.5322	1.66686	0.999321	26.1768	1.83637	0.999114	27.4246	1.675	0.998571	29.0881	1.82718	0.999395	27.5169	1.798	1	23.3354	1.74	0.999	28.7141	1.755	1	24.6112	1.785	1	27.1434	1.794	1
TF704	AC147009_5.3	-	HD-like		28.5233	1.80565	0.999818	28.5169	1.90254	0.999897	24.1531	1.76871	0.999442	27.1151	1.72669	0.999853	27.6308	1.87598	0.997856	28.2915	1.84746	0.998482	29.351	1.80119	0.999819	26.803	1.792	0.993	25.9989	1.911	1	29.19	1.724	0.999	29.6636	1.617	1	25.8978	1.953	1
TF705	AC147178_6.2	-	Tc/PD		23.6365	1.88244	0.999899	23.4248	1.90716	0.999958	23.7162	1.96873	0.999869	23.2227	1.91942	0.999805	23.7959	1.91478	0.999913	23.2295	1.81465	0.999931	22.8056	2.019	0.999717	22.9352	1.848	0.999	23.0088	1.892	0.998	23.753	1.871	1	23.3203	1.875	1	22.9085	1.911	1
TF706	AC147178_6_3	-	GRAS		28.3991	1.73917	0.999919	28.2142	1.78562	0.999799	28.808	1.86653	0.999834	28.0555	1.81129	0.999771	29.534	1.72553	0.999481	31.1307	1.74191	0.999279	29.0289	1.79629	0.998781	28.9692	1.835	1	23.72	1.881	1	26.1408	1.861	1	27.46	1.762	0.999	26.3053	1.734	1
TF707	AC147179_15.1	TC104338	AP2/EREBP		30.5571	1.91303	0.999147	31.9694	1.83802	0.999789	26.1706	1.93778	0.999987	30.7039	1.91144	0.999172	29.9187	1.8587	0.999387	30.232	1.86691	0.999516	31.0321	1.84712	0.999844	29.6561	1.839	1	26.1399	1.921	1	32.6979	1.824	1	32.1163	1.822	1	28.8664	1.828	1
TF708	AC147364_43.2	-	SNF2		26.2191	1.90813	0.999945	26.9589	1.89524	0.999837	26.3327	1.89568	0.999936	25.9231	2.04323	0.999575	28.2098	1.86569	0.999981	29.6907	1.89	0.999087	27.3392	1.88015	0.999849	27.3627	1.915	1	21.0796	1.86	1	23.3772	1.92	1	26.3242	1.878	1	24.7461	1.867	1
TF709	AC147364_7.11	-	bHLH		27.2457	1.91469	0.999951	27.1059	1.89719	0.999306	27.5329	1.84266	0.999609	26.8564	1.94111	0.999224	28.1763	1.97549	0.999885	29.3741	1.89915	0.999509	28.7573	2.12321	0.999306	28.3635	1.909	0.999	23.0575	2.046	0.997	25.3031	1.813	0.999	26.2645	1.852	0.999	25.3321	1.874	0.999
TF710	AC147364_7.121	TC102427	SNF2		22.3707	1.92909	0.999846	22.4677	1.89534	0.998965	22.4376	1.94619	0.999727	21.7243	1.99978	0.999684	22.0203	1.83941	0.998523	22.3286	1.86537	0.999523	22.2596	1.8777	0.999776	22.416	1.956	0.999	18.8717	1.988	0.997	21.1034	2.013	0.998	21.7893	1.913	1	21.1945	1.891	1
TF711	AC147405_7.6	BI270515	C2C2 (Zn)	YABBY	22.4858	1.83575	0.99892	22.9419	1.88238	0.999646	22.2705	1.92054	0.999358	21.9417	1.91692	0.998901	22.388	1.89126	0.999658	22.5415	2.04598	0.999057	22.3921	1.91803	0.999893	22.6834	1.941	1	23.023	1.834	1	23.6173	1.85	1	23.4097	1.932	1	22.8634	1.903	1
TF712	AC147406_13.9	-	CCHC (Zn)		29.4617	1.95717	0.999056	29.8142	1.94468	0.997968	25.4454	1.90739	0.999904	28.413	1.93965	0.999697	29.3334	1.85488	0.999735	30.1787	1.95218	0.999781	31.2089	1.84345	0.999766	29.0422	1.875	1	26.0973	1.856	1	30.1274	1.812	0.983	31.4446	1.9	1	27.593	1.981	1
TF713	AC147407_10.1	-	CCHC (Zn)		32.5633	1.78762	0.999564	34.0673	1.60119	0.999982	26.6716	1.83503	0.999037	31.3999	1.62347	0.999534	32.9962	1.7079	0.999823	32.6047	1.61836	0.999928	35.7682	1.7077	0.999505	31.2919	1.712	1	27.9676	1.782	1	36.0436	1.68	0.998	Undetermined	1.462	0.996	29.4063	1.924	0.998
TF714	AC147428_6.1	BG647110	HD family	HD	24.0039	1.88148	0.999994	24.012	1.92495	0.999972	24.1404	1.86108	0.999964	23.306	1.89652	0.999817	24.0574	1.98641	0.999448	23.5764	1.90075	0.999692	23.9111	1.90211	0.999642	24.3194	1.862	1	21.7936	1.875	1	22.902	1.864	1	23.5684	1.894	1	22.9536	1.886	1
TF715	AC147428_6.2	-	C2C2 (Zn)	GATA	25.4905	1.90675	0.999904	25.3403	1.97924	0.999736	25.0126	1.92717	0.999874	24.7685	1.95162	0.999763	26.5389	1.86222	0.999978	27.0124	1.95194	0.999648	25.134	2.0137	0.99995	25.1139	1.972	1	21.386	1.999	1	23.2459	1.869	1	23.8405	1.924	1	23.7325	1.917	1
TF716	AC147428_6.6	AL382911	C2C2 (Zn)	GATA	26.3356	1.96091	0.999941	26.1065	1.82389	0.998692	26.3152	1.85817	0.999884	27.1574	1.82893	0.99879	26.8897	2.00253	0.999595	27.2674	2.09891	0.998307	25.6454	1.83486	0.999744	25.5255	1.833	1	25.6589	1.865	1	27.6532	1.905	0.998	26.8713	1.866	0.999	26.8408	1.842	0.999
TF717	AC147429_12.1	-	FHA		25.7789	1.8636	0.999924	25.9659	1.83578	0.999529	26.1452	1.82167	0.99978	25.6449	1.82352	0.999334	25.3551	1.76312	0.997921	27.2625	1.79232	0.99756	25.1589	1.78758	0.999506	25.9563	1.797	0.999	23.6149	1.949	0.998	27.6181	1.723	0.999	25.4086	1.863	0.999	24.5869	1.788	1
TF718	AC147429_8.1	-	CCHC (Zn)		29.9475	1.82016	0.996686	28.4315	1.72132	0.99887	31.1451	1.50886	0.999637	29.6767	1.66098	0.999682	30.6497	1.64436	0.999513	33.5174	1.48872	0.99833	31.1187	1.61018	0.999633	29.8224	1.7	1	26.1971	1.733	0.998	27.7931	1.813	0.997	27.1351	1.709	0.998	26.4017	1.807	0.997
TF719	AC147430_9.6	-	GRF		31.1738	1.67623	0.999597	31.2517	2.10466	0.999637	26.5156	1.70068	0.999804	30.3194	1.47475	0.999999	29.6736	1.2683	0.999363	31.6079	1.36142	0.999287	30.3923	1.64212	0.998712	29.7724	1.688	1	27.9287	1.621	0.997	31.0927	1.564	1	30.1774	1.797	0.998	28.831	1.769	0.996
TF720	AC147434_11.1	-	CCHC (Zn)		25.0648	1.90388	0.999953	25.4137	1.88162	0.99993	25.3952	1.99362	0.999974	24.1916	1.87252	0.999721	27.1722	1.81764	0.999897	28.756	1.84838	0.999867	25.8987	1.83945	0.999614	25.8939	1.936	1	20.7233	1.906	0.999	22.2704	2.095	1	24.2554	1.972	1	22.4962	1.89	1
TF721	AC147435_21.271	-	MYB/HD-like		29.8863	1.8329	0.999937	29.2717	1.93014	0.999933	24.6563	2.02562	0.999277	28.7795	1.87333	0.999318	29.1775	1.73773	0.999915	28.7006	1.82341	0.998963	26.1639	1.99475	0.999913	27.3552	1.916	1	24.9864	2.001	0.998	27.2113	1.893	1	28.3636	1.877	0.999	26.9875	1.887	1
TF722	AC147435_21.291	-	MYB/HD-like		30.0909	1.84381	0.999534	29.2389	1.79443	0.999495	23.3849	1.91722	0.999939	28.3609	1.91652	0.999074	28.9946	1.7725	0.999134	30.675	1.76426	0.99906	30.8991	1.79268	0.999851	27.6764	1.873	1	22.8675	2.052	0.999	30.5445	1.725	0.999	32.5119	1.756	1	26.3795	1.835	1
TF723	AC147435_27.2	-	MYB		29.9379	2.02637	0.999916	28.3563	1.91597	0.999584	25.8484	1.8873	0.999774	28.9294	1.9169	0.999982	24.6687	1.87648	0.999718	26.2405	1.89968	0.99993	34.1643	1.80145	0.999928	25.7311	1.896	1	21.1456	1.992	1	25.2613	2.006	1	23.8042	1.935	1	26.3473	1.997	1
TF724	AC147435_29.2	-	MYB		31.2068	1.88305	0.999541	29.1817	1.8114	0.99999	29.6415	1.74106	0.999558	31.6729	1.79	0.99981	27.7773	1.84834	0.99924	27.8575	1.79707	0.996565	32.1187	1.29951	0.999812	28.4437	1.831	1	23.447	2.038	1	26.2222	1.737	0.999	26.553	1.82	1	28.1866	1.898	0.999
TF725	AC147471_4.1	-	AP2/EREBP		26.3037	1.88597	0.999775	24.84	1.92637	0.999889	23.4952	1.95894	0.999956	25.7031	1.84477	0.999919	22.9864	1.89539	0.999412	23.9073	1.95602	0.999908	28.3103	1.87539	0.999966	23.6258	1.929	1	20.1952	1.934	1	22.7233	1.908	0.999	21.3627	1.925	1	24.1335	1.942	1
TF726	AC147483_13.2	AL375449	MYB/HD-like		23.6118	1.88799	0.999961	23.2846	1.88236	0.999842	23.6827	1.88972	0.999896	22.3915	1.94847	0.999745	23.018	1.83951	0.998579	22.9834	1.95014	0.999322	23.5367	1.87912	0.999387	23.5968	1.954	1	23.924	1.833	1	23.7507	1.824	1	22.7905	1.863	1	22.6357	1.869	1
TF727	AC147484_17.1	-	C2H2 (Zn)		23.5507	2.01753	0.999556	23.7984	1.86119	0.999989	23.9508	1.85418	0.999619	23.5102	2.00557	0.999776	23.3434	1.93008	0.999526	23.6084	1.89018	0.999226	23.6802	1.93869	0.999913	24.0005	1.97	0.999	22.6748	1.887	1	24.5093	1.907	1	23.045	1.88	0.999	23.1335	1.934	1
TF728	AC147484_19.1	-	C2H2 (Zn)		29.3039	1.78421	0.999813	28.661	1.77633	0.999898	26.8359	1.78678	0.999972	28.6981	1.72121	0.999919	25.4876	1.851	0.999878	27.1161	1.45991	0.999849	31.2858	1.72613	0.999981	27.9268	1.749	0.999	23.3841	1.931	0.999	25.912	1.839	1	24.7609	1.766	1	27.351	1.756	1
TF729	AC147484_30.1	-	C2H2 (Zn)		31.8567	1.55428	0.999771	30.8345	1.65652	0.999533	29.3849	1.73946	0.999544	32.4179	1.56927	0.999462	28.8559	1.66919	0.999488	29.8563	1.75643	0.999319	38.4973	1.34405	0.984888	31.5661	1.881	0.996	24.6434	1.646	0.998	28.1522	1.765	0.998	27.174	1.851	0.998	29.0348	1.633	1
TF730	AC147499_5.8	-	MYB/HD-like		23.7686	1.92487	0.99981	23.1099	1.95683	0.999976	19.0055	1.98667	0.99997	22.4155	1.92837	0.999963	23.2053	1.91557	0.998011	23.6373	1.86517	0.999683	27.0624	1.99657	0.999707	21.3965	2.13	1	18.9404	2.167	0.997	25.0085	1.96	0.999	26.0568	1.938	1	20.4129	1.93	0.999
TF731	AC147499_9.2	-	MYB/HD-like		26.4015	1.87724	0.99901	25.7062	1.87824	0.999661	25.8019	1.69764	0.999748	24.1288	1.81512	0.999199	26.2715	1.82456	0.998265	29.0693	1.79545	0.997171	26.6268	1.86599	0.999287	26.604	1.868	1	21.3975	1.887	0.996	22.6613	1.888	0.996	24.1503	1.911	1	23.6921	1.947	0.999
TF732	AC147536_10.131	-	MYB		28.7017	1.79728	0.999959	28.9672	1.79067	0.999978	28.9975	1.73052	0.999938	27.4966	1.78978	0.999946	30.2583	1.76118	0.999908	31.5401	1.77878	0.999425	28.94	1.76608	0.999855	28.9915	1.76	1	23.0513	1.791	1	25.4168	1.797	0.999	26.1588	1.822	1	25.0144	1.806	1
TF733	AC147536_10.141	-	MYB		29.5225	1.77526	0.999965	28.9446	1.78198	0.999861	28.0495	1.83461	0.999444	29.5655	1.83863	0.99978	31.6506	1.73461	0.999633	32.9017	1.49202	0.999988	29.1888	1.7679	0.999571	29.3805	1.796	0.999	23.9408	1.829	1	24.9014	1.978	0.999	26.4132	1.979	1	26.2977	1.805	1
TF734	AC147712_16.2	-	MYB		27.8308	1.86807	0.999934	28.456	1.82894	0.999839	24.9863	1.93477	0.999691	27.3109	1.8439	0.999718	28.0584	1.87995	0.999189	28.4337	1.90269	0.999628	27.345	1.83616	0.999815	26.9018	2.022	0.999	25.0355	2.013	1	28.3899	1.914	1	27.6921	1.875	1	26.1235	1.88	1
TF735	AC147712_17.1	-	CCHC (Zn)		30.552	1.75924	0.999237	29.9338	1.72937	0.999663	25.4235	1.78538	0.999612	30.4817	1.84106	0.999883	29.8443	1.79256	0.999491	32.5459	1.74395	0.998998	35.3536	1.67142	0.999186	29.4937	1.718	1	27.2909	1.724	1	37.8186	1.631	1	37.9263	1.597	0.997	28.1912	1.771	1
TF736	AC147712_17.2	-	MYB		29.6692	1.82723	0.999862	29.1426	1.78586	0.999904	26.5477	1.86677	0.999758	27.9694	1.81753	0.9992	28.0245	1.83802	0.999969	29.9304	1.82304	0.999968	27.4615	1.86957	0.999948	27.6225	1.86	1	27.572	1.842	1	29.4681	1.847	1	28.3465	1.872	1	27.3614	1.819	0.999
TF737	AC147741_2.1	-	AS2		24.2764	1.85458	0.999987	23.3936	1.99614	0.999543	21.7492	1.85379	0.999171	24.0323	2.01437	0.999228	20.7575	1.89955	0.998916	25.0643	1.75478	0.999568	26.9919	2.01224	0.99978	21.3666	1.94	1	18.3992	2.044	0.996	21.2851	1.919	0.999	20.0311	1.956	0.999	21.7669	2.02	0.997
TF738	AC147741_8.1	-	MBF		22.3175	1.98359	0.993302	22.2574	1.86379	0.997761	23.7883	2.76954	0.999037	28.4514	1.58272	0.990866	24.2476	1.91101	0.998019	23.4452	1.8674	0.998673	22.3446	2.59173	0.998372	23.3256	1.972	0.998	24.317	1.701	0.999	25.1102	1.642	0.993	22.5157	2.252	0.998	22.082	1.228	0.998
TF739	AC147774_3.1	TC109568	CCHC (Zn)		23.3285	1.91606	0.999427	23.7556	1.94552	0.999975	20.4202	1.83607	0.998543	22.8508	2.00356	0.999857	22.8591	1.93027	0.999507	23.4404	2.1391	0.999306	20.9824	1.96571	0.999636	20.6883	2.046	0.999	20.1021	1.893	1	21.6132	2.184	0.997	21.4886	1.965	1	20.4606	1.948	0.999
TF740	AC147774_3.2	-	CCHC (Zn)		23.5292	1.9406	0.999153	23.0275	1.88319	0.999508	19.8472	1.96356	0.998659	22.7683	1.84586	0.999708	23.004	2.42114	0.998099	22.5021	1.85778	0.998633	24.2379	2.05298	0.999491	22.8187	1.975	1	19.1381	1.977	0.997	24.3363	2.023	0.994	25.4323	1.925	0.999	20.5348	2.077	0.999
TF741	AC147877_10.1	-	MYB/HD-like		27.0215	1.93964	0.999825	26.9454	1.80698	0.998947	26.2368	1.83982	0.999955	27.6039	1.90033	0.999861	27.7945	1.86554	0.99951	27.8377	2.1202	0.999238	25.7503	1.91277	0.999753	26.1827	1.935	0.999	24.5029	1.75	0.999	25.9726	1.747	0.999	27.0333	1.807	0.999	27.1175	1.821	0.999
TF742	AC147877_6.1	-	AS2		37.837	1.58607	0.993407	38.1451	1.1896	0.997337	36.7906	1.26845	0.995408	Undetermined	1.4364	0.999563	34.6327	1.59612	0.999997	36.9438	1.47967	0.996	Undetermined	1.2649	0.98685	35.2716	1.546	1	31.4932	1.652	1	35.6891	1.493	1	34.663	1.553	0.999	36.7182	1.509	0.995
TF743	AC147963_11.2	-	MYB/HD-like		32.0606	1.80169	0.99991	31.3884	1.79976	0.999993	32.3757	1.55133	0.999999	31.8622	1.76393	0.999976	36.7844	1.35897	0.999336	33.0829	1.72984	0.999962	30.3715	1.67869	0.999886	32.4396	1.67	1	28.3722	1.667	1	30.0642	1.571	1	30.7554	1.773	1	29.5444	1.756	1
TF744	AC147963_2.1	-	MYB/HD-like		26.7747	1.89412	0.999715	26.519	1.93466	0.999731	27.3856	1.89057	0.999351	26.5666	1.84156	0.999422	28.9318	1.99077	0.998272	29.6799	1.63109	0.999144	28.0108	1.87458	0.999836	28.7043	2.074	0.999	20.267	1.918	0.998	23.451	1.851	0.997	24.3699	1.945	1	23.6101	1.945	0.998
TF745	AC147963_22.1	-	SSB protein		30.8135	1.81736	0.999634	29.3962	1.79683	0.999878	30.5841	1.78993	0.999858	31.3474	1.84201	0.999238	27.3913	1.75303	0.99444	26.8015	1.87034	0.998815	38.4324	1.654	0.999003	37.904	1.685	1	30.4886	1.704	0.999	33.0458	1.814	0.999	26.4329	1.872	1	39.0871	1.446	0.989
TF746	AC147964_10.2	-	TUB		24.6017	1.9117	0.999978	23.7134	1.99128	0.999671	18.982	1.96896	0.999727	22.934	1.89782	0.999923	23.7346	1.85475	0.999904	25.0893	1.88066	0.999319	26.4795	1.91193	0.999966	22.2202	1.903	1	20.3515	1.91	1	26.3253	1.858	0.999	26.5771	1.907	1	21.6789	1.932	1
TF747	AC148097_10.1	-	HD family	HD	30.2208	1.63763	0.999787	29.2397	1.23198	0.936407	32.9194	1.5887	0.999698	24.737	2.36459	0.975119	31.7278	1.52339	0.99966	32.8778	1.42711	0.999957	28.7326	1.60661	0.999887	29.774	1.626	1	34.7615	1.529	1	32.6498	1.578	1	30.6893	1.622	1	30.2818	1.634	1
TF748	AC148097_7.121	BF005308	ARF		22.0951	1.93094	0.99995	22.0318	1.93364	0.999737	22.2443	1.90543	0.999846	21.2386	1.86888	0.999794	21.4301	1.92893	0.998914	21.3472	2.06149	0.999174	21.6885	1.89014	0.999271	21.6283	1.855	1	21.5934	1.817	0.999	21.5437	2.016	1	21.3241	1.843	1	21.0992	1.913	1
TF749	AC148097_7.131	TC103838	ARF		23.4047	1.93174	0.999882	22.9942	1.96585	0.999789	23.5018	1.80103	0.999784	22.697	1.88025	0.999575	25.7208	1.89629	0.999634	27.6644	1.87539	0.999841	24.8099	1.93812	0.999955	24.3241	1.921	0.999	20.5999	1.975	0.999	20.7228	1.867	1	21.3773	1.897	1	20.8721	2.069	1
TF750	AC148171_22.1	-	WRKY family	WRKY	31.8352	2.03965	0.997845	30.0108	1.89102	0.999621	28.6155	1.91377	0.999822	31.5386	1.95428	0.999812	27.9086	2.0129	0.999943	28.2014	1.84817	0.997173	33.1291	1.82074	0.999472	29.4845	1.639	0.999	24.9172	1.839	0.999	27.9621	1.829	0.999	27.6889	1.938	0.999	28.9249	1.857	1
TF751	AC148176_11.2	-	TTF-type (Zn)		27.3518	1.78036	0.99976	27.0577	1.8023	0.999489	28.7036	1.72936	0.999609	26.9287	1.83393	0.999363	28.4091	1.69785	0.999967	29.8997	1.62688	0.999626	27.9681	1.67056	0.999958	27.5885	1.702	1	25.287	1.738	1	26.4781	1.749	0.999	26.2438	1.616	1	25.2161	1.806	0.998
TF752	AC148177_13.1	-	MADS		30.8522	1.62732	0.998928	30.4906	1.83809	0.999856	27.3422	1.73369	0.998858	27.753	1.68943	0.999283	28.9343	1.71268	0.999721	29.6856	1.21347	0.99949	33.4612	1.59866	0.99886	30.5743	1.651	1	23.3271	1.785	0.997	32.3477	1.631	1	32.4343	1.634	1	27.4716	1.862	1
TF753	AC148226_7.1	-	CCHC (Zn)		24.365	2.32607	0.999818	23.3595	1.8965	0.999609	24.7425	1.92325	0.999884	24.0509	1.86911	0.999692	26.2483	1.81721	0.999959	26.2987	1.8252	0.998113	25.0695	1.90582	0.999933	25.979	1.857	0.999	20.2257	2.004	1	24.4531	1.907	1	23.5309	1.911	1	22.9072	1.916	1
TF754	AC148237_7.1	TC94765	C2C2 (Zn)	CO-like	21.1081	1.93739	0.999936	21.7078	1.98214	0.999826	20.7662	2.12165	0.999914	19.843	2.15715	0.99972	19.8964	2.0316	0.999933	19.9762	1.98228	0.999373	21.3905	1.94332	0.999957	21.4597	1.902	1	21.9319	1.933	1	19.7645	2.002	1	19.7105	2.042	1	19.3229	1.934	1
TF755	AC148237_7.4	-	C3H	C3H-type 1 (Zn)	22.7723	1.88991	0.999942	22.9087	1.93089	0.999045	18.6145	1.90028	0.999304	22.7272	1.87255	0.999766	22.3451	1.98923	0.999859	22.5029	1.88117	0.999812	23.8975	2.301	0.983235	21.1877	1.826	1	18.886	1.829	1	23.4721	1.99	0.998	23.6742	1.987	1	20.4435	1.916	1
TF756	AC148237_7.7	BI310616	bHLH		24.5346	2.00057	0.998371	25.4127	1.45663	0.989282	22.8415	2.00029	0.999884	24.617	1.29491	0.999574	24.566	1.84283	0.998106	24.8758	1.32064	0.998257	24.2744	1.8485	0.999773	24.2487	1.333	1	23.9506	1.874	0.998	25.6974	1.271	0.999	25.4127	1.889	1	23.9492	1.871	1
TF757	AC148241_5.1	-	LIM		19.3244	1.48388	0.995753	Undetermined	1.36031	0.976315	21.6633	1.26845	0.999625	24.2725	1.33477	0.999277	20.8581	1.28631	0.999606	21.4817	1.28593	0.99992	22.5525	1.55204	0.999011	22.9049	1.39	1	22.5133	1.329	0.998	23.9347	1.424	1	18.6521	1.227	1	21.4499	1.386	0.999
TF758	AC148242_14.3	TC100996	Euk_TF		21.6475	1.92365	0.999448	22.0078	1.90507	0.999663	18.3942	1.8945	0.999762	21.1299	1.92697	0.999826	21.5046	1.99163	0.999768	21.8785	1.95184	0.999429	21.6385	1.88698	0.999986	20.9796	1.855	1	19.3586	1.855	1	21.8616	1.897	1	21.8568	1.887	1	20.3143	1.922	1
TF759	AC148242_53.1	-	YEATS		23.4286	2.08791	0.999928	23.6155	2.1899	0.999129	23.8558	1.88548	0.999673	23.2748	1.83771	0.998861	20.9097	1.8899	0.99947	21.1401	2.01496	0.998418	23.2906	1.91603	0.999997	23.9425	1.87	1	23.7448	1.905	0.999	24.8342	2.037	0.996	21.1074	1.864	1	23.7779	2.035	1
TF760	AC148289_2.1	TC102156	C3H	C3H-type 1 (Zn)	21.4682	2.03921	0.999526	21.1792	1.88555	0.999683	21.5554	1.91847	0.999937	20.4789	1.97884	0.999734	20.9023	2.00491	0.998798	20.812	2.18519	0.998246	20.7193	1.90255	0.999942	20.9459	1.932	1	21.2666	1.949	0.999	20.992	1.878	1	20.8431	1.898	0.999	20.7271	1.879	1
TF761	AC148289_36.2	-	C3H	C3H-type 1 (Zn)	21.266	1.90888	0.999142	21.3263	2.07278	0.99996	21.4654	1.88377	0.999879	20.8127	1.89379	0.999249	20.748	1.82682	0.998978	20.8483	1.81254	0.999097	20.6914	1.90067	0.997832	20.7844	1.804	1	21.0549	1.861	1	21.3616	1.891	0.999	20.757	1.933	1	20.6724	2.027	1
TF762	AC148290_3.2	AW586603	bHLH		23.7686	1.88934	0.999686	23.6877	1.87243	0.999544	23.9997	1.92781	0.999687	22.5904	1.87235	0.999935	23.2714	1.84926	0.999493	23.2697	2.04834	0.999535	23.6648	1.87008	0.999791	23.842	1.854	1	20.1143	1.864	0.999	21.8457	1.952	0.999	22.5978	1.9	1	21.8265	1.739	1
TF763	AC148292_8.2	-	CCHC (Zn)		26.9037	1.84106	0.999648	28.0702	1.89641	0.999373	25.8292	1.76321	0.999817	26.7494	1.84377	0.999956	26.778	1.83798	0.999179	28.1166	1.89828	0.998147	26.8004	1.88564	0.999959	27.0951	1.865	1	25.7483	1.872	0.999	27.6204	1.779	0.999	26.7195	1.835	1	25.9375	1.913	1
TF764	AC148293_23.1	-	YEATS		23.42	2.0602	0.999896	23.8072	1.90914	0.999952	23.9469	1.9062	0.999848	24.0174	1.86231	0.999216	23.7145	1.91114	0.999983	23.7513	1.85	0.999728	23.2803	1.89742	0.999902	23.8808	2.03	0.999	24.3224	1.903	0.992	24.8288	2.037	1	23.6046	1.913	1	23.6396	1.891	1
TF765	AC148293_6.1	TC96166	bZIP		22.9928	1.86889	0.998193	23.5957	2.02024	0.999914	21.7963	1.94784	0.999957	22.3307	1.8635	0.999827	22.8126	1.905	0.999927	22.8104	1.8123	0.999541	22.9813	1.90666	0.999821	22.8925	1.873	1	22.8559	1.95	1	23.4016	1.893	0.999	23.3937	1.95	1	22.7779	1.965	0.999
TF766	AC148340_3.2	-	C3H	C3H-type 1 (Zn)	35.4095	1.66033	0.999347	36.2819	1.66518	0.999688	28.4463	1.79832	0.999772	31.1877	1.72158	0.999578	34.155	1.70559	0.999414	33.1959	1.81572	0.999506	31.7504	2.00659	0.999312	30.2813	1.434	1	28.0329	1.932	0.997	32.5557	2.139	0.993	34.855	1.889	1	30.6095	1.857	0.998
TF767	AC148340_39.2	-	C3H	C3H-type 1 (Zn)	25.8997	1.85566	0.999681	25.6241	1.83874	0.999951	25.9776	1.92005	0.999888	25.5651	1.92057	0.999918	26.7361	2.0045	0.99987	27.425	1.79545	0.999181	27.7799	1.76506	0.997233	26.2343	1.845	0.999	22.9514	1.887	1	23.1503	1.862	1	24.6106	1.862	1	23.9985	1.88	0.998
TF768	AC148348_6.151	AW559374	AP2/EREBP		29.6987	1.79769	0.999993	29.6696	1.85518	0.999063	24.1122	2.01761	0.99936	37.8512	1.88973	0.988043	27.6614	2.01142	0.998134	28.0127	1.72411	0.999555	29.0332	1.94782	0.999778	27.0998	2.045	1	24.2885	1.851	0.999	30.296	1.629	0.998	30.7588	2.161	1	25.7694	1.919	0.999
TF769	AC148348_6.181	TC110499	AP2/EREBP		29.277	1.88428	0.999919	28.8799	1.95311	0.999982	23.7423	1.91869	0.999891	25.9488	1.89335	0.999972	26.4838	1.88476	0.999827	26.7986	1.92725	0.999913	27.0046	1.8867	0.999779	25.9422	1.904	1	24.2692	1.878	1	30.4076	2.125	0.999	32.2119	1.91	1	26.1903	1.841	1
TF770	AC148348_6.2	BG586667	AP2/EREBP		29.2356	1.80164	0.999927	29.0526	1.879	0.999885	23.3854	1.87266	0.999796	27.0732	1.91378	0.999985	27.7659	1.88504	0.999287	27.9521	1.87249	0.999638	28.4564	1.89126	0.99988	27.2317	1.933	1	23.7731	1.89	0.999	30.3821	1.972	0.999	30.3824	1.872	1	26.2933	1.894	1
TF771	AC148348_6.2	TC104747	AP2/EREBP		29.7	1.89605	0.999854	29.758	1.90922	0.999827	23.9293	1.92513	0.999881	28.2267	1.90715	0.999818	28.8708	1.81729	0.999694	30.0787	1.81774	0.999761	29.968	1.84984	0.999881	28.3281	1.877	1	24.6761	1.877	1	31.7593	1.879	1	31.8309	1.855	1	27.053	1.898	1
TF772	AC148398_10.1	-	CCHC (Zn)		27.7504	1.6911	0.999962	26.8726	1.82528	0.999876	26.5043	1.86334	0.999884	25.4121	1.89545	0.999771	26.3611	1.87983	0.999639	26.9301	2.05311	0.999844	26.143	1.87787	0.999759	25.0811	1.841	1	23.2489	1.869	1	26.4904	1.909	0.999	26.944	1.903	1	24.8357	1.93	1
TF773	AC148404_7.1	TC96260	ABI3-VP1		35.8813	1.63132	0.999212	34.2228	1.65739	0.999573	39.4978	1.54513	0.997941	Undetermined	1.2839	0.990284	Undetermined	1.12525	0.981159	36.241	1.67559	0.999126	Undetermined	1.37549	0.963115	37.1071	3.114	0.853	33.7416	1.634	0.999	39.2236	1.496	0.999	35.7878	1.644	1	37.3059	1.372	0.996
TF774	AC148404_7.11	-	ABI3-VP1		28.6702	1.8215	0.99953	29.2749	1.89053	0.999852	24.0056	1.9823	0.999433	27.7791	2.02589	0.99859	28.1549	1.9489	0.999157	28.052	1.80326	0.9998	28.0991	1.85667	0.999967	26.6837	1.936	0.999	24.5184	1.871	1	29.485	1.756	1	29.8806	1.852	1	26.0179	1.952	0.999
TF775	AC148404_7.121	BF645233	MYB/HD-like		27.7711	1.92303	0.999376	27.2024	1.92879	0.999906	27.3895	1.78915	0.99958	27.3203	1.89621	0.999925	28.2575	1.91955	0.99968	27.9182	1.92867	0.999007	29.7503	1.85298	0.99992	25.4194	1.919	1	23.1401	1.92	1	29.4509	2.121	0.999	31.75	1.785	1	24.6887	1.952	1
TF776	AC148404_7.2	-	ABI3-VP1		28.8129	1.72714	0.999928	27.9568	1.73909	0.99966	28.0075	1.83819	0.998605	27.5322	1.83182	0.999538	28.0628	1.76059	0.999469	28.9792	1.82667	0.99851	27.835	1.95769	0.999318	27.7182	1.723	0.999	27.9384	1.747	0.998	28.1122	1.672	0.997	28.2364	1.717	1	27.6215	1.768	1
TF777	AC148404_7.3	BG646843	ABI3-VP1		25.131	1.8779	1	24.9557	1.96922	0.999903	24.9802	1.92603	0.999517	24.6088	1.91021	0.999926	24.6654	1.79026	0.999199	24.8673	1.9612	0.999974	37.2158	1.26709	0.995103	24.454	1.945	1	24.0415	1.847	0.999	24.781	1.954	0.999	24.3592	1.872	1	24.0879	1.925	0.999
TF778	AC148404_7.7	BI312120	ABI3-VP1		27.6409	1.7984	0.999826	27.3154	1.90003	0.999254	27.4093	1.80696	0.999521	27.7866	1.76868	0.999669	28.865	1.76626	0.999928	27.8831	1.83564	0.999991	26.2889	1.85618	0.999632	26.3049	1.912	0.999	25.5971	1.756	1	27.4968	1.829	0.997	27.335	1.906	1	26.5538	1.93	1
TF779	AC148404_7.9	BF003537	ABI3-VP1		24.2	1.90243	0.999878	24.1059	1.91169	0.999805	24.2497	1.94783	0.999946	23.322	1.91486	0.999956	23.729	1.91389	0.999963	23.7995	1.86812	0.999567	23.4901	1.88521	0.999926	23.6773	1.903	1	23.9897	1.93	1	24.4293	2.035	1	23.6907	1.933	1	23.4632	1.924	1
TF780	AC148405_5.5	-	AUX/IAA		24.7553	1.90425	0.998588	25.0825	1.82829	0.999751	22.2504	1.81376	0.999373	24.0249	1.92261	0.999082	24.2673	1.85442	0.999977	24.5954	1.7532	0.998827	25.6305	1.87242	0.999778	25.162	1.819	1	25.0332	1.754	0.999	24.9405	1.913	0.999	24.7188	1.993	0.999	24.1095	1.907	1
TF781	AC148406_12.1	TC97994	MYB/HD-like		24.4768	1.90031	0.999996	22.9218	1.97759	0.99967	18.4966	2.00198	0.999078	23.9438	1.72431	0.999042	22.7539	1.91997	0.999623	22.9799	2.04491	0.998759	23.9873	1.81404	0.9995	24.3033	1.899	1	18.5842	1.884	0.997	23.8475	1.815	0.999	23.827	1.968	1	20.4268	1.943	1
TF782	AC148406_8.1	-	HTH	FIS	31.5549	1.69156	0.999824	32.1575	1.69033	0.999979	32.2294	1.67889	0.999747	26.4615	1.23829	0.984999	Undetermined	1.22509	0.993286	29.5736	1.58432	0.997812	29.6087	1.73632	0.978452	35.2464	1.342	1	32.2236	1.738	1	39.7209	1.26	0.995	28.3199	1.848	1	Undetermined	1.447	0.96
TF783	AC148482_10.1	-	CCHC (Zn)		27.3426	1.79965	0.999898	26.2547	1.76935	0.999261	29.0125	1.76231	0.999966	27.9998	1.67994	0.999908	29.8681	1.69023	0.999981	30.8672	1.75608	0.999695	28.8809	1.60972	0.999745	28.9124	1.745	1	23.4415	1.857	1	25.6601	1.835	1	25.5231	1.825	1	25.314	1.862	1
TF784	AC148485_10.1	-	NAC		29.541	1.86917	0.999183	28.9743	1.80361	0.999518	26.1186	1.9293	0.999377	28.3781	1.89688	0.999664	29.3446	1.87429	0.999664	29.93	1.91105	0.997363	28.6895	1.7625	0.999868	28.3501	1.863	1	25.6491	1.801	0.999	30.3511	1.914	1	29.6507	1.992	1	27.4653	1.874	1
TF785	AC148485_10.2	-	CCHC (Zn)		29.9971	1.74171	0.999904	29.6424	1.79822	0.999565	29.9931	1.76279	0.999849	29.1098	1.72966	0.999821	30.1868	1.76043	0.999903	31.5918	1.74373	0.999427	30.6013	1.76151	0.999406	31.6678	1.722	1	26.1344	1.889	0.998	28.3825	1.729	0.997	29.2233	1.769	1	28.3088	1.774	1
TF786	AC148527_19.141	-	MADS		24.7775	1.89752	0.999431	25.1455	1.91662	0.999989	24.4094	1.85561	0.999817	23.6842	1.9173	0.999797	24.4114	1.95192	0.999674	24.7526	1.89081	0.999965	23.8142	2.10916	0.999841	23.9033	1.993	1	24.3413	1.889	1	23.0237	1.977	0.999	22.681	1.911	1	22.1908	1.923	1
TF787	AC148527_19.151	-	MADS		24.8111	1.85573	0.999788	24.605	1.25469	0.999956	24.8712	1.89358	0.999255	24.3115	1.84336	0.999612	24.1223	1.89356	0.997958	24.3665	1.91244	0.998075	23.094	1.80263	0.997016	23.3455	1.905	1	23.5709	1.88	0.998	22.7775	1.871	0.999	21.9508	1.866	0.999	21.7343	1.895	0.997
TF788	AC148528_15.1	-	bHLH		26.6676	1.92335	0.999684	26.1527	1.92435	0.99998	20.6292	1.95298	0.999708	25.8927	1.80333	0.99984	26.0717	1.89496	0.998656	27.3759	1.80874	0.999453	28.7016	1.84854	0.999967	24.2611	1.926	1	21.9103	1.907	0.999	28.3228	1.974	1	29.3267	1.846	1	23.4101	1.9	1
TF789	AC148528_15.1	-	bHLH		33.4835	1.7063	0.999692	32.1174	1.74948	0.999671	30.9693	1.83266	0.999994	30.6419	1.77241	0.999745	31.7576	1.70455	0.999989	33.9278	1.77119	0.999205	30.303	1.75352	0.999634	33.4417	1.767	0.999	28.1408	1.82	1	29.0402	1.805	0.999	29.0183	1.92	1	29.5505	1.691	1
TF790	AC148655_4.5	-	WRKY family	WRKY	26.4781	1.83139	0.999307	25.5954	1.74592	0.999931	22.1296	1.76996	0.99974	25.6891	1.70043	0.999822	25.392	1.85456	0.998857	26.2389	1.57076	0.99604	26.3621	1.82084	0.999581	24.574	2.282	0.998	24.0702	1.643	0.999	27.4205	1.582	0.997	26.464	1.824	0.999	23.0002	1.905	1
TF791	AC148758_16.1	CB893557	DDT		24.6609	1.96256	0.999991	24.8336	1.90516	0.999904	24.9718	1.89011	0.999983	24.7871	2.00141	0.999176	24.8727	1.89534	0.999724	25.0662	1.92212	0.999929	24.7261	1.89652	0.99982	25.04	1.824	1	24.9664	1.818	1	25.1346	1.894	1	24.278	1.934	1	24.0135	1.91	1
TF792	AC148758_3.1	-	TrpR		24.1476	2.02281	0.998946	23.0649	1.93519	0.999996	23.9846	1.91659	0.999757	24.7828	1.90649	0.999754	21.6452	1.92957	0.999445	22.4064	1.97367	0.998807	25.7208	1.98349	0.999106	25.516	2.02	0.986	24.1407	1.905	0.998	24.7014	1.91	1	20.9374	1.91	1	23.7962	1.892	1
TF793	AC148762_2.3	TC98426	MYB/HD-like		24.0832	1.90074	0.999124	23.8358	1.89705	0.999966	24.2435	2.02257	0.999751	24.0439	1.8341	0.998781	23.9081	2.0366	0.998888	23.9248	2.06343	0.997919	27.528	1.80121	0.997813	27.4756	1.896	0.999	26.3389	1.778	0.998	27.7644	1.769	1	26.9678	1.952	1	26.2642	1.877	1
TF794	AC148762_4.2	-	MYB/HD-like		24.055	1.84137	0.999194	25.1491	1.80928	0.999963	24.9571	2.00255	0.998513	24.2055	2.00762	0.998947	24.2795	1.82556	0.998745	25.8069	1.71482	0.996642	29.9299	1.72382	0.999297	30.0151	1.693	0.999	28.1106	1.726	0.999	29.3486	1.765	1	28.8116	1.787	0.999	27.956	1.845	0.999
TF795	AC148775_2.1	BF644295	bHLH		27.3804	1.80954	0.999842	26.8814	1.81134	0.999792	27.073	1.83548	0.999401	25.9813	1.81418	0.999829	28.6788	1.80835	0.999932	29.4032	1.82369	0.999914	29.0277	1.9626	0.999771	28.6114	1.795	1	23.5894	1.947	0.998	26.1209	1.843	0.997	24.8467	1.843	1	24.3724	1.82	1
TF796	AC148816_3.2	TC102600	GRF		30.6396	1.87955	0.999801	30.5243	1.81388	0.999786	27.9752	1.77876	0.99994	28.6229	1.87994	0.999358	30.0097	1.70237	0.999876	29.2195	1.83869	0.99899	28.3668	1.86951	0.999826	29.0162	1.784	1	27.1115	1.792	1	26.9681	1.792	1	26.6882	1.824	1	26.2413	1.866	1
TF797	AC148915_2.8	-	HD-like		27.7064	1.80726	0.999477	28.4995	1.83523	0.999972	26.6495	1.78761	0.999989	27.352	1.74845	0.999693	27.6068	1.82304	0.999449	28.5796	1.82401	0.999952	27.9961	1.86804	0.999896	28.5036	1.925	0.999	28.0361	1.784	0.999	29.3926	1.771	0.999	28.9796	1.808	1	28.0971	1.819	1
TF798	AC148918_3.5	-	C2H2 (Zn)		22.1086	2.11269	0.99927	22.0901	2.07029	0.999713	21.8651	1.97624	0.999548	21.724	1.85875	0.998484	23.7118	1.92352	0.999008	24.4969	1.88073	0.999492	22.7003	1.94416	0.999009	22.7743	1.875	1	17.8529	1.972	0.999	19.6255	1.982	0.999	20.9684	1.908	1	20.3806	1.999	1
TF799	AC148918_44.2	-	C2H2 (Zn)		24.9716	1.46752	0.999903	24.5226	2.06487	0.999937	24.7825	1.88397	0.999955	26.071	1.24384	0.98396	24.0708	1.78298	0.999336	24.5828	1.82147	0.999903	23.9078	1.90633	0.999852	23.9462	1.917	1	22.732	1.929	0.999	24.1335	1.944	1	24.1949	2.03	1	23.1186	1.886	1
TF800	AC148970_3.7	-	CCHC (Zn)		28.4086	2.1779	0.998888	28.4883	1.75973	0.999722	23.741	1.92188	0.998682	28.0453	1.93961	0.999222	27.7565	1.85606	0.998015	30.671	2.12386	0.997979	29.9276	1.92263	0.999737	27.7937	1.866	1	25.4473	1.79	0.999	30.16	2.035	0.998	29.3308	1.833	1	26.8107	1.944	0.999
TF801	AC148994_3.9	CX528847	HD-like		24.6615	1.91123	0.999725	24.2264	1.8678	0.999796	24.4695	1.86445	0.999878	23.9778	1.89226	0.999971	24.3186	1.87962	0.999509	24.4274	1.88877	0.999879	23.5518	1.88691	0.999765	23.6393	1.884	1	23.834	1.852	1	24.2259	1.89	1	24.0789	1.963	1	23.4898	1.907	0.999
TF802	AC148995_2.1	TC99411	CCHC (Zn)		24.0775	1.91285	0.999832	24.3681	2.10821	0.998989	20.6635	1.90224	0.999768	23.2789	1.93091	0.999768	24.0909	1.95946	0.999779	24.3895	1.99978	0.999613	27.1427	1.80355	0.999893	23.9495	1.832	1	22.0047	1.855	0.998	28.2531	1.844	0.998	29.3525	1.775	1	23.2764	1.969	0.999
TF803	AC148995_2.101	-	ARF		29.3842	1.7159	0.999724	29.5223	1.83899	0.999979	29.9832	1.80676	0.999845	29.0695	1.73738	0.999526	30.532	1.8421	0.999654	35.3709	1.71144	0.999781	29.9193	1.7627	0.999699	29.0421	1.855	1	25.6257	1.794	1	26.9193	1.802	0.999	28.8492	1.749	0.999	28.4701	1.728	1
TF804	AC148995_2.8	-	ARF		27.9178	1.84065	0.999566	26.444	1.93141	0.999935	25.8044	1.82521	0.999941	26.0962	1.90148	0.999702	28.913	1.79323	0.999483	30.0561	1.85798	0.999613	27.3853	1.86482	0.999479	27.2053	1.914	0.999	21.8712	1.877	1	23.203	1.888	0.999	24.8151	1.81	1	24.5404	1.86	1
TF805	AC149038_2.8	-	CCHC (Zn)		25.5622	1.86416	0.999404	26.0378	1.83968	0.999732	24.9718	1.88744	0.999888	24.7288	1.88443	0.999444	25.0349	1.80532	0.999951	25.306	1.79413	0.999885	30.1605	1.66443	0.999289	27.3088	1.735	1	24.7907	1.746	1	30.0924	1.163	0.998	30.2743	1.698	1	25.7544	1.761	0.999
TF806	AC149039_2.3	BE124481	bZIP		24.0385	1.92427	0.999592	24.5396	1.9193	0.999996	20.5002	2.07705	0.998452	22.496	1.79123	0.998638	23.5447	1.85363	0.998997	24.072	1.84844	0.995639	25.8437	1.81819	0.999877	23.1057	2.092	1	20.246	2.107	1	25.8126	1.816	0.999	26.263	1.815	1	22.0987	1.953	1
TF807	AC149039_3.1	-	bZIP		25.7269	1.81006	0.999652	26.0663	1.86725	0.99928	25.0687	1.87199	0.999868	25.4316	1.92512	0.999605	24.2074	1.77532	0.999559	24.9126	1.75463	0.999267	27.5674	1.80368	0.999821	26.3735	1.903	1	22.5752	1.834	0.998	25.1159	1.878	1	23.8614	1.754	0.999	25.4558	1.824	1
TF808	AC149079_7.141	TC107215	MYB/HD-like		20.6657	1.87166	0.999747	21.266	2.03416	0.999486	19.6741	1.964	0.999839	19.4223	2.04595	0.99999	19.6821	1.91004	0.999865	19.7245	2.04418	0.999719	20.7628	1.90391	0.999924	20.5989	1.919	1	20.5444	1.963	0.999	19.9108	1.908	1	19.8749	1.915	0.999	19.3831	1.988	1
TF809	AC149079_7.161	TC98305	AP2/EREBP		26.8772	1.79276	0.999981	26.5739	1.85651	0.999604	26.6711	2.0185	0.99949	26.2523	1.82881	0.999563	27.2956	1.82241	0.999928	27.452	1.69999	0.998037	26.7347	1.79572	0.999566	26.3264	1.793	1	22.9993	1.902	0.999	24.8037	1.871	1	26.1831	1.9	1	25.5581	1.947	1
TF810	AC149079_7.5	TC96420	HD family	HD-ZIP	23.6336	1.8985	0.999999	24.291	1.88939	0.999911	23.4752	1.83273	0.999818	22.6766	1.8631	0.999729	23.0963	1.95278	0.9999	23.1826	1.95045	0.999772	23.1297	1.91666	0.999847	23.251	1.87	1	23.5009	1.79	1	22.8672	1.889	0.999	22.7518	1.929	1	22.1549	1.928	0.999
TF811	AC149129_3.1	AL369166	MYB/HD-like		22.2518	1.85531	0.999296	22.0573	1.80916	0.999636	22.3575	2.01846	0.998612	21.5828	1.92069	0.999448	22.1385	1.77132	0.999176	22.257	1.847	0.999575	22.0568	1.98631	0.998059	22.0545	1.78	0.999	21.4287	1.527	0.998	21.7505	1.775	0.998	21.605	1.708	1	21.1799	1.75	0.999
TF812	AC149131_3.21	TC110671	bHLH		21.8683	1.90036	0.999622	21.7633	1.99204	0.999891	19.7956	1.96066	0.998578	21.4233	1.96432	0.999203	21.3535	1.82123	0.999736	21.709	1.93849	0.999891	21.7871	1.93516	0.99996	21.5066	1.96	1	19.9714	2.295	1	22.0239	1.969	0.997	22.5182	1.97	1	20.5459	1.947	1
TF813	AC149131_3.231	-	ABI3-VP1		31.4268	1.74422	0.999687	30.3091	1.71088	0.999918	31.2486	1.71635	0.999532	31.2179	1.72137	0.999589	33.2203	1.67823	0.999613	38.5927	1.31041	0.998291	31.2457	1.72056	0.999537	30.5391	1.76	1	29.5936	1.743	1	32.24	1.744	1	33.1999	1.695	1	33.0863	1.703	1
TF814	AC149134_2.121	BG451025	HD-like		23.1993	1.86107	0.999961	24.3962	1.69838	0.999115	23.0628	2.01185	0.999279	21.9168	1.85825	0.999904	24.1702	1.83072	0.999272	25.018	1.87402	0.999835	24.0624	1.83225	0.999681	24.0363	1.998	0.999	19.0061	2.18	1	21.2931	1.917	1	22.1943	1.864	1	21.3153	1.918	1
TF815	AC149134_2.181	-	bZIP		23.5241	1.92448	0.999952	23.3747	1.90679	0.999818	23.5245	2.25042	0.999452	23.1155	1.88715	0.998893	23.5266	1.9027	0.999887	23.5915	1.82216	0.999871	23.4189	1.89521	0.999777	23.5133	1.899	1	20.361	2.09	0.999	22.0356	2.002	0.999	23.2164	1.892	1	22.5035	1.968	1
TF816	AC149134_2.2	TC96871	MYB/HD-like		23.6036	1.84683	0.999622	24.1677	1.82044	0.999712	23.299	1.92502	0.99988	22.4806	1.92281	0.999897	22.7225	1.88937	0.999948	22.6752	1.93734	0.999856	23.6736	1.85448	0.999967	23.6161	1.716	0.999	23.7111	1.869	0.999	23.1939	1.876	1	23.3385	1.893	1	22.8159	1.919	1
TF817	AC149135_2.1	CX532883	C2C2 (Zn)	DOF	23.8762	1.91423	0.995756	24.6042	1.99809	0.999842	23.7753	1.78113	0.999902	25.1833	1.84781	0.999865	25.5097	1.89564	0.999701	25.7825	1.86515	0.996801	24.3196	1.98437	0.999629	24.2889	1.863	0.998	25.3653	1.748	0.999	27.4683	1.81	0.998	26.5224	2.182	0.999	25.7548	1.826	1
TF818	AC149204_1.1	TC99406	HD-like		23.8815	1.9412	0.999895	23.7029	1.87808	0.999847	24.1547	1.81888	0.995412	23.6024	1.88443	0.999939	23.9265	1.9072	0.999051	23.9529	1.96029	0.999367	23.1944	1.93362	0.999606	23.3708	1.952	1	23.1871	1.899	0.999	23.9493	1.909	0.998	23.5595	1.865	1	23.3242	1.928	1
TF819	AC149204_12.2	-	MYB/HD-like		22.2891	1.94877	0.999887	22.9805	1.93631	0.999613	22.3573	1.94282	0.999634	23.4132	2.10023	0.999496	23.2469	1.93933	0.999977	23.685	1.82623	0.997384	22.0873	1.91654	0.999658	22.3637	1.863	1	18.7073	1.896	1	20.3524	1.98	1	21.114	2.131	1	21.2051	1.86	0.999
TF820	AC149206_18.1	-	AP2/EREBP		28.674	1.8017	0.998389	29.7522	1.87336	0.999757	28.7427	1.82481	0.999371	28.972	2.02558	0.999327	29.0681	1.82156	0.999383	28.827	1.98168	0.999839	29.8147	1.75283	0.999057	28.9815	1.792	1	25.5658	1.821	0.999	27.6293	1.742	0.999	27.4063	1.758	1	28.2236	1.849	0.999
TF821	AC149206_2.1	-	AP2/EREBP		29.9523	1.7278	0.99778	28.6235	1.96085	0.999672	23.1006	1.77016	0.999507	29.2286	1.78212	0.999166	28.4654	1.79408	0.999313	29.365	1.76988	0.998905	29.5829	1.85187	0.998029	26.5682	1.757	0.999	24.5846	1.716	1	30.309	1.76	1	29.6634	1.726	0.998	27.4119	1.796	1
TF822	AC149208_28.1	-	DDT		25.3715	2.13552	0.999603	25.4181	1.99275	0.999315	25.2746	1.94761	0.99971	26.0163	2.08852	0.99842	25.5701	2.0041	0.999419	26.2975	2.11551	0.999297	25.0892	1.96571	0.999969	25.1131	1.883	0.999	23.7478	1.942	0.999	26.1533	1.85	1	24.8793	1.822	0.999	25.0753	1.954	1
TF823	AC149210_2.6	-	C2H2 (Zn)		26.1459	1.8391	0.999838	27.1246	1.95876	0.99976	25.4444	1.887	0.999918	26.0083	2.02341	0.999631	26.4433	1.93458	0.999566	26.5981	1.96987	0.997295	28.4577	1.94606	0.999527	27.6697	1.953	0.999	25.0214	1.99	0.999	27.3958	2.268	1	27.4375	2.061	1	26.6864	2.117	1
TF824	AC149210_6.1	-	C2H2 (Zn)		26.0918	2.01686	0.999843	26.0921	1.70092	0.999841	26.7675	1.89275	0.999897	26.4117	1.86397	0.997328	26.5523	1.90857	0.999909	26.4508	1.72217	0.995166	29.3682	1.78602	0.999703	29.1461	1.759	1	27.7945	1.734	0.997	28.0075	1.586	0.999	26.7731	1.878	0.999	26.0922	1.891	1
TF825	AC149264_8.1	-	CCHC (Zn)		28.6456	1.86415	0.999978	28.4265	1.85483	0.999994	29.5226	1.96787	0.999755	27.6689	1.85761	0.999924	28.9223	1.85401	0.999935	28.9965	1.81504	0.999426	30.5729	1.77548	0.999843	31.2261	1.786	1	26.3485	1.82	1	29.5603	1.876	0.999	30.1329	1.835	1	29.2987	1.879	1
TF826	AC149268_1.2	-	AS2		23.5775	1.94049	0.999986	22.6495	1.89225	0.999484	21.6183	1.9202	0.999906	22.634	2.01241	0.998962	22.0234	1.63005	0.996552	21.5526	1.98058	0.996305	24.3231	1.81912	0.999784	22.4738	1.952	1	17.6894	2.06	0.997	20.9355	1.933	0.998	19.5608	1.975	0.999	20.9549	2.088	0.999
TF827	AC149268_3.2	-	C2C2 (Zn)	DOF	24.0581	1.86958	0.996735	24.3391	1.9815	0.998555	24.3038	1.84612	0.999749	24.3737	1.89356	0.999555	24.373	1.77452	0.99997	24.3054	1.81031	0.999764	23.738	1.85409	0.999708	23.9561	1.805	1	22.4317	1.888	0.999	24.4092	1.915	0.997	23.523	1.929	1	23.442	1.878	0.997
TF828	AC149304_11.161	TC111669	bHLH		33.8543	1.80535	0.999908	36.3101	1.81901	0.999943	27.9621	1.88896	0.999803	31.6992	1.87771	0.999821	31.9503	1.81266	0.999838	31.8578	1.72845	0.998751	30.8267	1.86807	0.999951	34.9426	1.69	0.999	27.9328	1.768	1	30.3618	1.896	1	31.345	2.332	1	29.5225	2.036	0.998
TF829	AC149304_11.181	TC112289	bHLH		24.7585	1.84058	0.999948	24.5546	1.82482	0.999929	24.6108	1.87613	0.999727	25.2463	1.83498	0.999177	25.265	1.85705	0.999829	25.922	1.89513	0.999848	24.1523	1.838	0.999939	24.2385	1.815	1	21.6601	1.795	0.999	22.9359	1.814	1	23.3438	1.88	1	22.7486	1.829	1
TF830	AC149305_18.2	-	PHD		24.0281	1.83582	0.999984	23.9788	1.92028	0.999914	23.7816	1.80415	0.999813	22.6414	1.7091	0.999803	23.8021	1.91465	0.999787	24.0223	1.88377	0.999802	23.9912	1.78604	0.999827	24.1044	1.971	0.999	21.2249	1.974	1	22.0583	2.008	0.999	23.5298	1.748	1	23.0809	1.872	1
TF831	AC149306_9.1	TC110964	RR		20.3568	1.98656	0.999759	20.2346	2.02925	0.999327	20.5352	2.33627	0.999429	23.1778	1.9546	0.999983	23.5206	1.92768	0.999646	23.9051	1.94879	0.999572	20.1698	1.95514	0.998743	20.1877	2.159	0.999	20.6419	1.995	1	23.6532	1.83	1	23.1487	1.928	1	22.9143	1.916	0.999
TF832	AC149307_17.1	BF636050	bZIP		22.9597	1.85697	0.999312	22.4073	1.83156	0.999987	22.2517	2.09997	0.998547	21.1729	1.9093	0.999938	21.4667	1.96191	0.998518	21.9288	1.81086	0.999892	21.8405	1.88968	0.999825	21.7492	1.973	1	22.0992	1.823	0.999	22.1276	1.883	1	21.3235	1.913	1	20.64	1.944	1
TF833	AC149307_17.3	-	HD-like		27.3096	1.8834	0.999779	27.6255	1.90685	0.999869	25.2937	1.85588	0.998777	26.7781	1.88794	0.999415	27.3123	1.93557	0.99939	27.6837	1.91991	0.999876	27.7357	1.89412	0.999283	27.6299	1.939	1	25.0999	1.901	0.998	28.1757	1.933	1	27.967	1.922	1	26.3854	1.892	1
TF834	AC149474_2.1	-	HD family	HD	26.0335	1.83468	0.997555	25.5611	1.78647	0.999614	25.662	1.83349	0.999441	25.9993	1.91925	0.9994	24.4578	1.91091	0.996827	25.4878	1.85811	0.998759	27.0789	1.92186	0.998274	25.4351	1.889	1	21.924	1.754	0.998	24.8851	1.853	1	24.8725	1.896	0.998	24.5065	2.193	1
TF835	AC149489_2.1	TC103599	bHLH		23.2011	1.83929	0.998803	23.9822	1.83986	0.999485	22.8217	1.93076	0.998651	23.1811	1.91398	0.999631	23.1913	1.81996	0.999704	23.2548	2.12426	0.998663	23.2427	1.75136	0.999246	23.3384	2.1	1	23.6282	1.719	0.998	23.3013	1.92	1	23.0232	1.856	0.999	22.3522	1.837	0.999
TF836	AC149493_11.1	-	MYB		24.3583	1.99339	0.999858	23.1339	2.0498	0.999502	22.013	2.13309	0.999456	23.9694	1.84207	0.999826	20.7305	1.83273	0.998661	22.0128	1.8381	0.999449	28.1108	1.91243	0.999496	23.16	1.991	1	18.0896	2.306	0.998	21.0219	2.418	0.996	19.9697	1.978	1	21.9456	2.025	1
TF837	AC149493_6.1	-	MYB		23.4401	1.93055	0.999929	23.8162	1.98686	0.998839	23.9944	2.95525	0.997857	23.5616	1.89225	0.999043	23.5451	1.93575	0.999599	24.1039	1.88156	0.99991	24.2005	1.88081	0.999811	24.5521	1.895	0.999	22.8903	1.794	0.997	23.6665	1.857	1	22.5329	1.874	1	22.327	1.869	1
TF838	AC149493_7.1	-	MYB/HD-like		24.2689	1.98389	0.99995	23.814	1.99155	0.9999	19.5461	2.36155	0.997566	22.7401	1.87405	0.999227	23.7574	1.86949	0.99985	24.3502	1.88416	0.999255	25.0109	1.94893	0.999914	22.7477	1.812	1	20.2014	2.087	0.999	25.5113	1.923	0.999	26.4314	2.025	1	21.8262	2.193	0.999
TF839	AC149493_7.6	TC107549	MYB/HD-like		22.7808	1.99984	0.999973	23.3339	2.13584	0.999069	18.8736	1.94325	0.999898	21.8521	1.98799	0.999479	22.3173	1.93864	0.999547	22.6845	1.85561	0.999571	23.6523	1.93131	0.999772	21.9718	1.932	1	19.306	1.944	0.998	22.7521	1.964	1	22.6569	1.991	1	20.9013	1.997	1
TF840	AC149494_4.1	BI272824	HD family	HD	23.9626	1.94528	0.999489	23.88	1.7645	0.998634	24.7013	2.63875	0.998173	23.2152	1.84353	0.998392	23.7955	1.85446	0.999441	23.8505	2.07981	0.996531	23.6512	1.91828	0.99966	23.7988	2.041	1	23.205	1.841	0.999	24.0477	1.785	0.999	23.2926	1.85	0.999	22.84	1.945	0.999
TF841	AC149546_11.1	-	NAC		26.5112	1.2596	0.9899	25.915	1.71862	0.999149	26.0602	1.96056	0.999413	25.8986	1.75153	0.998236	25.0447	2.03556	0.999649	25.533	1.20113	0.995922	26.1591	1.77224	0.999695	25.9531	1.833	1	23.376	1.88	0.998	25.8371	1.782	0.999	24.4131	1.757	1	24.7955	1.867	1
TF842	AC149572_14.2	TC100699	PHD		20.4797	2.00878	0.999832	20.4058	1.89284	0.999473	20.5811	1.93546	0.999981	20.1626	1.92384	0.999432	20.5029	1.97542	0.999716	20.3645	1.84614	0.999096	20.0003	1.97715	0.998952	20.1796	1.96	1	20.5332	1.928	1	20.9446	1.879	1	20.6378	1.934	1	20.391	2.012	1
TF843	AC149579_3.1	-	HD-like		25.3938	1.96512	0.999748	24.9683	1.91564	0.999785	26.0608	1.92249	0.999954	25.6277	1.91843	0.999981	24.657	1.9586	0.999036	25.4239	1.89294	0.999376	26.3352	1.91586	0.99976	25.7749	1.906	1	22.2851	1.962	1	24.4191	1.874	1	24.2784	1.958	1	24.4238	1.925	1
TF844	AC149601_17.1	-	MYB		22.6956	1.93583	0.999761	23.1948	1.94991	0.999552	23.2571	1.91936	0.999953	22.6846	1.90757	0.999617	23.2001	1.89266	0.999969	23.183	1.93041	0.999956	22.4942	1.92026	0.999799	23.1638	2.039	0.997	22.9868	1.817	1	23.9712	1.854	1	23.1394	1.893	0.999	22.5732	1.972	0.999
TF845	AC149636_22.1	-	bHLH		19.4835	1.99538	0.999772	19.6935	1.96972	0.999963	19.848	1.99192	0.999681	20.2144	1.89734	0.998953	20.0321	1.86859	0.999663	20.4136	1.91808	0.999586	19.5889	1.90145	0.998897	19.9076	1.98	0.999	17.9838	1.892	0.999	20.9114	1.874	1	19.9597	1.9	1	20.6737	2.07	0.999
TF846	AC149637_9.1	-	SRS		25.6817	1.93451	0.999378	31.63	1.52222	0.99993	23.3065	1.88678	0.998817	25.0135	2.0881	0.998769	21.8444	1.92403	0.999797	23.4935	1.91139	0.995787	29.7509	1.69116	0.999196	22.5607	1.807	0.998	19.8789	1.676	0.995	22.344	1.771	0.996	20.9132	2.028	0.998	22.6619	1.909	0.999
TF847	AC149642_2.1	AW688542	JUMONJI		27.8278	1.72691	0.999798	27.7331	1.69288	0.999956	27.3751	1.70618	0.999814	27.1044	1.74586	0.999969	27.4222	1.72131	0.999918	28.1749	1.75467	0.999386	26.6581	1.73516	0.999981	27.2598	1.786	1	26.7528	1.672	1	27.3973	1.673	0.999	27.3157	1.707	1	26.9789	1.73	1
TF848	AC149642_2.7	-	MYB/HD-like		23.476	1.93798	0.998709	22.7991	1.87005	0.99864	24.6743	1.92974	0.999933	23.9931	1.88688	0.99939	24.1836	1.80594	0.998652	24.0576	1.78885	0.999291	24.4871	1.94644	0.998843	24.8364	1.624	0.999	21.2807	1.569	0.997	23.0665	1.891	1	21.3152	1.821	0.998	20.7538	2.026	1
TF849	AC149642_7.1	-	MYB		26.5803	1.95849	0.99988	25.9259	1.8771	0.999914	25.3262	1.99954	0.999459	25.6358	1.95276	0.999286	23.4126	1.91774	0.999266	24.8277	1.90441	0.999474	26.9326	1.8808	0.999826	24.6313	1.939	1	20.8248	1.961	1	23.7022	1.827	1	22.3841	1.896	1	23.7446	1.996	1
TF850	AC149801_3.9	TC94071	WRKY family	WRKY	21.6113	1.89754	0.999858	22.0637	1.91823	0.999849	21.3978	1.98242	0.999646	21.1694	1.92923	0.999714	21.7034	1.93869	0.999998	21.6017	1.9462	0.99845	21.4556	1.99197	0.999962	21.6612	2.104	0.999	21.6261	2.015	0.999	21.583	1.987	0.998	21.4302	1.932	1	20.8725	2.035	1
TF851	AC149803_7.2	-	HD-like		28.3193	1.80991	0.992172	28.9273	1.76736	0.99912	27.8821	1.69231	0.999536	27.8067	1.77433	0.997408	27.8861	1.86812	0.999296	28.7905	1.71025	0.997416	28.2682	1.83351	0.999583	28.5712	1.992	0.989	29.5078	1.94	1	29.4676	2.046	0.998	29.1412	1.894	0.999	28.0792	1.723	0.999
TF852	AC149803_7.3	TC96646	MYB/HD-like		23.5442	2.52398	0.996789	23.9266	1.87886	0.99941	20.8628	2.036	0.999642	22.566	1.89064	0.999837	22.7283	1.85653	0.999859	23.0605	1.95779	0.998818	23.6384	2.01325	0.994515	22.9586	1.846	1	21.824	1.823	1	23.0926	1.866	1	22.9662	1.929	0.999	22.0864	1.963	1
TF853	AC149804_10.2	BF644125	AP2/EREBP		26.5926	1.92607	0.99991	27.5782	1.8384	0.999921	26.5975	1.84942	0.999898	25.561	1.88973	0.999619	27.8077	1.88311	0.999672	28.7746	1.83808	0.999819	27.2625	1.83245	0.99989	26.8705	1.954	1	23.1609	1.83	1	25.4237	1.805	1	25.1136	1.869	1	24.5824	1.966	0.999
TF854	AC149804_11.2	BF644125	AP2/EREBP		26.6062	1.85797	0.999806	26.506	1.88923	0.99998	25.9697	1.90897	0.999968	28.4117	1.81883	0.999982	27.7861	1.97087	0.999548	28.7648	2.06757	0.999532	26.0309	1.90578	0.999991	26.5209	1.925	1	22.5739	1.962	1	24.0268	1.822	0.999	24.6772	1.913	1	24.3244	1.887	1
TF855	AC149808_2.1	-	AP2/EREBP		23.0126	1.99362	0.999703	23.2779	1.94569	0.999992	23.348	1.90475	0.99993	23.5194	1.95531	0.99997	23.1885	2.09105	0.999942	23.8207	1.72296	0.998785	22.6102	1.91768	0.999974	22.9282	1.914	1	22.752	1.872	0.999	24.7458	1.925	1	23.6058	1.974	1	23.5945	1.915	1
TF856	AC149809_10.2	-	bZIP		24.9246	1.7591	0.997961	24.7561	1.84003	0.999282	20.3485	1.94495	0.999535	23.9067	2.17803	0.999825	24.5657	1.76624	0.992612	24.9029	1.76373	0.999399	23.0113	1.73174	0.999215	22.6976	2.371	0.998	20.6767	2.06	1	24.6167	1.664	0.994	23.0238	1.891	1	21.3559	1.734	0.997
TF857	AC150244_2.2	TC107348	CCAAT	CCAAT-HAP3	21.6008	1.86112	0.999451	22.2853	2.05	0.997271	21.236	1.95371	0.999873	20.6022	1.95844	0.999872	20.977	2.03902	0.998893	21.088	1.87935	0.999928	21.5098	1.95369	0.999998	21.6158	1.904	1	22.0244	1.914	1	21.4473	1.918	1	21.3902	1.944	1	20.9114	1.957	1
TF858	AC150244_2.7	AW208057	bHLH		27.2744	1.93484	0.999705	27.8088	1.89923	0.99985	26.6672	1.85523	0.999348	26.7184	1.83505	0.999952	26.9336	1.88459	0.999918	27.2559	1.87344	0.99795	29.3551	1.38629	0.999875	28.8376	1.915	1	27.2554	2.104	1	28.7307	1.675	1	27.5001	1.841	1	26.3366	1.649	1
TF859	AC150441_2.2	-	HD-like		26.3519	1.89471	0.999198	27.6752	1.89214	0.999965	26.1213	1.83811	0.999883	26.547	1.9178	0.999959	25.8309	1.83914	0.999767	27.6456	1.74421	0.999789	26.1341	1.92336	0.999203	26.2687	1.919	1	27.2577	1.857	1	26.9747	1.84	1	26.3656	1.883	0.999	25.4416	1.87	1
TF860	AC150442_2.141	-	WRKY family	WRKY	30.3329	1.83552	0.999678	Undetermined	1.16146	0.997464	32.1588	1.80866	0.999946	38.9327	1.40108	0.998122	31.43	1.84512	0.99994	32.6912	1.84748	0.999491	34.2671	1.7453	0.999981	32.8785	1.786	1	29.7291	1.985	1	33.9882	1.858	1	Undetermined	1.161	0.988	36.2271	1.746	1
TF861	AC150442_2.161	-	WRKY family	WRKY	31.7215	1.79361	0.999892	31.0954	1.81618	0.999965	31.182	1.79362	0.999986	31.3029	1.79613	0.999946	33.0873	1.75172	0.999798	31.4418	1.8085	0.999832	33.6255	1.75924	0.999902	32.2973	1.643	1	26.7367	1.795	0.999	29.0019	1.759	1	30.682	1.813	1	29.7325	1.807	1
TF862	AC150442_2.8	-	HD-like		30.4523	1.8783	0.998702	29.4324	1.86825	0.999622	26.2009	1.81444	0.999791	28.8431	1.74472	0.999758	29.3468	1.76473	0.999686	29.9011	1.66512	0.998688	32.0082	1.80318	0.999606	28.4746	1.817	0.999	25.2314	1.798	1	32.0959	1.68	1	31.8442	1.791	1	27.5612	1.829	1
TF863	AC150443_2.101	-	CCHC (Zn)		32.52	1.77901	0.999962	30.858	1.64358	0.999674	31.0955	1.7892	0.999953	32.365	1.83377	0.999766	33.448	1.74376	0.999841	38.3241	1.21798	0.999296	32.3469	1.65015	0.999868	31.1546	1.787	1	27.6316	1.703	1	28.4444	1.866	0.999	29.5977	1.851	1	30.1556	1.754	1
TF864	AC150443_2.191	BI267030	RR		23.4972	1.91642	0.999717	23.2634	1.80552	0.999544	23.57	1.95031	0.999544	28.7726	1.69922	0.99984	26.6238	1.86423	0.998056	27.5635	1.914	0.998745	22.4125	1.95941	0.99937	22.4983	1.943	1	20.9251	1.844	1	22.9752	1.776	1	24.9636	1.835	1	24.6639	1.887	1
TF865	AC150443_2.2	TC105055	MYB/HD-like		30.1883	1.89034	0.999767	30.4807	1.81121	0.999811	29.9549	1.77704	0.999853	31.1892	1.85367	0.999242	32.758	1.76809	0.999609	31.1953	1.79747	0.999463	30.7451	1.83637	0.999945	31.7582	1.816	0.999	28.0488	1.728	1	29.9574	1.866	1	30.9807	1.891	0.999	30.3139	1.817	1
TF866	AC150444_7.4	TC111836	JUMONJI		24.2596	1.96686	0.99934	24.1621	1.89635	0.999256	20.5718	1.72941	0.996772	23.1905	1.83148	0.998767	23.6593	1.82682	0.999541	24.2337	1.81686	0.996725	24.3755	1.88115	0.999705	23.3878	1.909	0.997	21.9455	1.921	0.999	24.4133	1.949	0.998	24.4181	1.948	1	22.6684	1.882	0.998
TF867	AC150446_8.9	-	C2H2 (Zn)		21.2533	2.00475	0.999883	21.1414	1.89109	0.999391	20.7242	1.95088	0.999962	19.9754	1.92891	0.999871	22.288	1.96087	0.999904	23.9889	1.89364	0.999618	21.4627	1.88341	0.999911	21.0728	1.864	0.999	16.1761	2.279	0.991	19.2123	1.932	1	19.6189	1.951	0.999	18.7783	1.854	0.999
TF868	AC150505_16.1	-	MYB		25.4232	1.94577	0.998356	25.6022	1.84754	0.999142	25.9732	1.81039	0.998386	24.9072	1.79004	0.999659	25.4168	1.75901	0.99226	25.6393	1.83755	0.9937	24.9446	1.84902	0.997687	25.2437	1.916	0.999	23.7	1.764	0.998	25.6376	1.772	0.998	24.2053	2.019	0.994	24.0574	1.907	0.998
TF869	AC150505_23.1	-	MADS		27.9069	1.82686	0.999466	27.3699	1.96212	0.998774	25.7545	1.53638	0.999963	26.5686	1.89898	0.999725	Undetermined	1.50683	0.988278	27.4807	1.70872	0.995552	27.8861	1.90305	0.999839	26.3283	1.761	0.993	22.0202	1.833	0.999	27.7599	1.614	0.997	23.5279	1.91	1	23.6412	1.943	0.999
TF870	AC150776_1.1	-	HD family	HD	32.256	1.77718	0.99984	31.2397	1.80799	0.999756	28.9356	1.75943	0.999871	34.9626	1.72685	0.999403	30.8544	1.83604	0.99993	32.3083	1.71048	0.994184	30.3914	1.81902	0.999894	28.6615	1.833	1	24.3349	1.871	0.999	30.9353	1.735	0.999	28.6272	1.763	0.999	30.0074	1.756	1
TF871	AC150776_10.1	-	HTH	FIS	26.3689	1.88766	0.998973	25.0093	1.89014	0.999975	23.2899	1.92618	0.999992	26.311	2.30872	0.999893	21.3858	1.84979	0.999383	22.8358	1.89332	0.992785	29.6751	1.90857	0.999285	23.8958	1.908	1	19.9007	1.885	0.999	23.1502	1.94	0.999	20.6905	1.889	1	23.8133	1.909	1
TF872	AC150777_2.1	-	CCHC (Zn)		29.9087	1.87034	0.999936	31.7849	1.88168	0.999906	26.3229	1.97489	0.999538	30.6148	1.92901	0.999562	31.1226	1.84266	0.99994	30.9926	1.87619	0.99958	33.4704	1.80443	0.999651	30.2749	1.993	1	27.5406	1.889	1	31.6658	1.785	0.999	32.1286	1.835	1	28.3106	1.897	1
TF873	AC150786_28.1	-	HMG		22.5175	1.91822	0.999671	22.812	1.93477	0.999605	22.8406	1.92054	0.999861	23.3331	1.89637	0.999892	23.4433	1.94706	0.999993	23.5513	1.96307	0.999106	22.4105	1.87091	0.9999	22.6706	2.014	1	22.8012	2.128	0.999	24.3558	1.953	1	23.3274	1.971	0.999	22.9729	1.998	1
TF874	AC150787_27.1	-	HD family	HD	22.0013	1.87449	0.999709	22.1917	1.90177	0.999686	21.6625	1.95933	0.999918	22.1064	2.00329	0.99941	21.2452	1.98603	0.999189	21.7172	1.90862	0.999822	21.6955	1.9327	0.999674	21.3376	1.964	1	19.5753	2.021	0.998	21.4224	1.965	1	20.1138	1.968	1	21.3151	1.913	1
TF875	AC150799_4.1	-	WRKY family	WRKY	15.5138	1.84178	0.988638	14.9855	1.7564	0.983128	15.3929	1.80366	0.985902	15.6382	1.94076	0.991785	16.3488	2.06177	0.99536	17.052	2.10698	0.996646	17.6038	2.19103	0.999918	18.1223	1.938	0.999	14.2246	1.365	0.964	15.3444	2.083	0.987	15.0573	2.197	0.987	14.7832	2.034	0.982
TF876	AC150800_3.3	-	CCHC (Zn)		27.9484	1.84672	0.999835	27.5314	1.84417	0.999207	24.7831	1.79477	0.999521	25.9499	1.82222	0.999922	27.6285	1.8248	0.999532	28.441	1.99272	0.998023	28.2564	1.90254	0.999311	27.2903	1.838	1	24.8112	1.749	1	30.6847	1.881	0.999	28.2121	1.944	1	25.422	1.855	1
TF877	AC150800_3.8	-	CCHC (Zn)		25.646	1.89568	0.999804	24.845	1.91269	0.999389	20.2814	1.8962	0.999963	24.0266	1.90792	0.999893	25.5225	1.86334	0.99989	25.7257	2.16456	0.999858	28.953	1.80477	0.99997	23.6267	1.871	1	21.0285	1.899	0.999	27.8076	1.843	0.999	29.7747	1.871	0.999	22.2441	1.998	1
TF878	AC150891_17.1	-	ARF		24.8297	1.89571	0.999963	25.3076	1.93232	0.999926	25.099	1.87344	0.999682	24.0086	1.97661	0.999822	23.8093	1.8754	0.999841	24.9136	1.8839	0.999594	25.0106	1.89857	0.999899	24.6635	2.025	1	23.0871	1.92	1	24.1522	1.9	1	23.1975	1.893	1	23.3721	1.969	1
TF879	AC150891_19.1	CB066652	PHD		23.1306	2.04976	0.998637	24.6183	1.73183	0.997998	23.5993	1.90736	0.999494	22.8002	1.93271	0.998982	23.143	1.92476	0.999627	23.1546	1.81151	0.999962	23.1517	1.95679	0.999616	23.5809	2.343	0.998	23.4796	1.903	0.999	23.8207	1.886	0.999	22.8909	1.888	0.999	22.4429	1.896	0.999
TF880	AC150891_8.1	-	NAC		25.0022	1.98951	0.999968	23.3239	1.94433	0.999577	21.0975	1.94164	0.999723	25.6533	1.89779	0.999854	20.1903	1.98588	0.999622	22.6463	1.91585	0.999215	30.5609	1.90822	0.999905	21.0451	1.933	0.999	18.2413	2.102	0.998	20.8562	1.925	0.998	19.5364	1.945	1	22.0875	1.925	0.999
TF881	AC150978_12.1	-	AP2/EREBP		25.2395	1.7564	0.999056	23.3804	1.98028	0.996842	25.4911	1.84258	0.999814	24.4427	1.6027	0.995331	24.1273	1.80549	0.999331	24.2618	2.11163	0.998038	26.944	1.7095	0.999112	25.9536	2.038	1	20.5249	1.727	0.997	22.6062	2.043	0.997	22.5126	1.803	0.999	22.8252	1.884	0.999
TF882	AC151481_4.1	-	WRKY family	WRKY	29.2051	1.85724	0.998207	28.7442	1.76385	0.998847	26.8502	1.73138	0.998667	28.8144	1.75774	0.998722	28.4776	1.86098	0.998954	29.4307	1.708	0.999749	29.5806	1.55653	0.999857	29.2276	1.748	0.998	26.2616	1.791	0.997	31.8775	1.535	0.999	31.4476	1.694	1	30.0367	1.584	1
TF883	AC151520_3.2	-	CCHC (Zn)		29.4279	1.88568	0.999939	27.9117	1.88086	0.999922	22.268	1.85698	0.999998	27.4282	1.91063	0.999904	28.5905	1.88589	0.999915	30.0008	1.90614	0.999996	32.7952	1.85142	0.999944	26.9739	1.899	1	24.1297	1.886	1	32.4518	1.853	1	32.5845	1.854	1	25.7557	1.937	1
TF884	AC151521_2.321	-	ABI3-VP1		23.194	1.94703	0.999807	22.6832	1.8873	0.999673	22.46	2.00113	0.999948	21.9918	1.93274	0.999789	23.2669	1.99605	0.999728	25.386	1.89564	0.999683	23.94	1.91275	0.999795	23.2709	1.886	1	19.353	1.966	0.999	19.9032	1.903	1	21.9132	1.931	1	21.4222	1.958	1
TF885	AC151521_2.331	-	ABI3-VP1		32.9044	1.7308	0.999523	31.3213	1.74255	0.999712	26.8895	1.76032	0.999872	32.713	1.7474	0.999745	32.1164	1.70952	0.99974	32.0102	1.74387	0.999129	32.0838	1.75731	0.999951	32.3991	1.719	1	27.6661	1.895	1	36.5012	1.751	0.999	33.9623	1.767	1	29.8223	1.926	1
TF886	AC151526_18.1	-	HMG		23.2112	1.75992	0.999744	23.6299	1.8382	0.999916	23.7767	1.81066	0.99978	23.6591	1.87032	0.999303	23.7135	1.90756	0.99913	24.0827	1.77011	0.999243	23.1188	1.84016	0.997679	23.6081	1.862	0.998	22.455	1.785	0.997	24.5904	2.065	0.997	23.7116	1.693	0.997	23.2914	1.86	1
TF887	AC151527_13.1	TC106364	AP2/EREBP		24.8131	1.85196	0.999951	25.7985	1.9664	0.997451	23.385	1.85746	0.999864	22.6952	1.90213	0.999685	22.8719	1.9229	0.999899	23.2218	1.87046	0.999609	24.0089	1.90278	0.999878	24.092	1.891	1	23.7889	1.869	1	23.8475	1.829	1	23.7942	1.931	1	23.1339	1.916	1
TF888	AC151527_13.2	TC98143	MYB/HD-like		25.9175	1.93297	0.999362	25.3416	1.92956	0.99986	25.577	1.87206	0.999935	28.7142	1.89802	0.999813	29.686	1.83465	0.999962	29.8112	2.01333	0.999679	23.9064	1.85583	0.999736	24.0489	1.881	0.999	24.3719	2	0.999	27.1918	1.946	1	28.2143	1.854	1	28.3723	1.873	1
TF889	AC151527_13.5	TC98376	C3H	C3H-type 1 (Zn)	30.5948	1.83105	0.99988	29.202	1.85629	0.999546	23.7435	1.96399	0.999758	28.4828	1.85528	0.999621	28.5028	1.81865	0.999958	29.3504	1.79134	0.999674	33.4269	1.67074	0.999847	28.24	2.065	0.999	24.8671	1.935	0.999	32.7727	1.689	1	32.3151	1.782	1	27.341	1.931	0.999
TF890	AC151598_2.1	-	C2H2 (Zn)		26.3889	1.83237	0.999991	25.7956	1.85975	0.999874	21.1095	1.8632	0.998898	24.5469	1.80679	0.999216	25.2099	1.8514	0.998745	25.6813	1.78955	0.999684	27.9522	1.69767	0.998966	24.72	1.849	0.999	21.6786	1.729	0.999	28.8083	1.846	1	28.6979	1.847	0.999	22.9722	1.945	0.999
TF891	AC151598_2.401	TC110400	TUB		24.02	1.90767	0.999978	23.8829	1.91489	0.999834	23.9731	1.98739	0.99975	23.7106	1.89701	0.999912	23.762	1.88732	0.999931	23.8561	2.04213	0.998325	23.5747	1.94048	0.999979	23.6417	2.032	0.999	22.0204	1.88	1	23.6017	1.976	0.999	23.385	1.894	1	22.8865	1.879	1
TF892	AC151598_2.411	-	TUB		33.3311	1.77675	0.999901	32.0594	1.78112	0.999439	34.8759	1.81461	0.999977	36.8878	1.86287	0.999978	32.1901	1.89127	0.999553	36.9626	1.77709	0.999848	33.0854	1.86589	0.999743	31.6988	1.854	1	32.304	1.842	1	31.6829	1.845	1	30.2948	1.788	1	30.2891	1.69	1
TF893	AC151709_18.1	-	HMG		Undetermined	2.01597	0.919817	39.3715	1.23972	0.997854	34.4218	1.64058	0.999239	38.5733	1.45354	0.997715	32.4802	1.72706	0.99871	Undetermined	1.13663	0.992771	37.3015	2.0811	0.999256	33.4095	1.653	0.999	30.3779	1.722	0.998	34.6943	1.598	0.999	32.7559	1.342	0.999	34.3643	1.578	1
TF894	AC151709_20.1	-	HMG		30.3615	1.76314	0.999919	28.4731	1.85234	0.998707	28.7123	1.76777	0.999733	30.0752	1.76715	0.999777	25.5886	1.83889	0.999618	27.7518	1.81291	0.999423	32.7417	1.66943	0.99982	27.8159	1.864	1	23.4476	1.882	1	26.444	1.821	0.999	25.6554	1.836	1	27.446	1.836	1
TF895	AC151709_9.2	-	CCAAT	CCAAT-HAP3	32.2449	1.83262	0.999932	35.5636	1.75859	0.999917	30.4115	1.81734	0.99998	33.6572	1.7711	0.999848	31.9349	1.83379	0.999982	31.9668	1.87055	0.999873	31.6956	1.80031	0.99993	30.308	1.773	1	29.9858	1.761	1	33.1434	1.862	0.999	32.805	1.782	1	31.9304	1.831	1
TF896	AC151709_9.3	-	CCHC (Zn)		27.8236	1.8365	0.999981	29.1084	1.78753	0.999192	27.4756	1.80443	0.999797	27.5175	1.79441	0.99997	27.9997	1.79314	0.999892	29.0179	1.78217	0.999826	29.8687	1.40364	0.999388	29.5814	1.75	1	28.9901	1.815	1	29.831	1.795	1	29.9611	1.738	1	29.3729	1.804	1
TF897	AC151743_14.1	-	SBP		23.7497	1.85564	0.999393	22.7473	2.01004	0.998321	21.0291	1.95043	0.999789	23.8024	1.87562	0.999576	19.9539	1.93231	0.99985	21.8915	1.76376	0.999247	26.817	1.82171	0.999708	20.8633	1.932	0.999	18.0972	1.942	1	21.1641	1.899	1	20.0841	1.897	0.999	21.8598	1.925	1
TF898	AC151823_11.2	-	JUMONJI		31.2678	1.90772	0.999583	29.6757	1.89427	0.999113	30.6921	1.77186	0.999056	32.7345	1.80324	0.998921	32.8848	1.7156	0.999995	32.5113	2.0237	0.997961	29.6385	2.08052	0.999881	29.8691	1.905	0.999	25.6254	1.916	0.996	29.9875	1.948	0.999	29.127	1.953	0.999	28.914	1.79	0.998
TF899	AC151824_10.201	-	TCP		21.5776	1.9952	0.999269	22.2648	1.88076	0.999183	21.4364	1.90151	0.999682	21.5172	1.87766	0.99977	21.8596	1.9233	0.999878	21.9538	1.93848	0.998416	21.9151	1.88613	0.999561	22.0905	1.891	1	22.1885	1.959	1	22.8477	1.955	0.998	22.862	1.933	0.999	22.1547	1.898	1
TF900	AC151824_10.271	-	CCHC (Zn)		26.2758	1.81715	0.999859	27.4115	1.98445	0.999997	23.8955	1.87628	0.999746	24.7562	1.9071	0.999261	24.9127	1.80132	0.999747	25.6527	1.97198	0.999713	29.9131	1.72007	0.999806	27.3688	1.818	1	24.9347	1.867	1	29.7766	1.788	1	30.4251	1.783	1	26.4959	1.905	1
TF901	AC151914_11.2	-	SBP		22.8117	1.90104	0.999953	22.9592	1.9578	0.999925	23.2513	1.91294	0.999947	22.7767	1.93013	0.99949	22.6788	1.95046	0.999995	22.8703	1.88334	0.999714	35.8491	1.95174	0.99954	28.2696	1.9	1	24.1594	1.851	0.999	28.9792	1.874	1	26.3698	1.847	1	27.5928	1.892	1
TF902	AC151915_8.1	-	CCHC (Zn)		24.0187	1.95244	0.999814	24.0375	2.28632	0.999862	19.8193	1.95014	0.999029	22.5229	2.00349	0.999796	23.243	1.90508	0.999234	23.9656	2.06416	0.999089	24.7298	1.9548	0.999993	22.7613	1.965	1	20.3732	1.958	0.999	25.7768	1.768	0.999	25.9672	1.899	1	21.1247	1.97	0.999
TF903	AC151915_8.2	-	SBP		24.9276	1.97378	0.999547	25.5125	1.84708	0.999904	24.2197	1.96644	0.999805	24.4189	1.89024	0.999921	24.4783	1.77166	0.999134	25.0469	1.90918	0.999111	25.0243	1.9055	0.999247	24.9671	1.9	1	25.1241	1.775	0.998	25.0419	1.984	0.998	24.6775	1.858	1	23.9882	1.907	1
TF904	AC151956_12.1	BF003893	bZIP		20.3055	1.95459	0.999943	20.4208	1.86017	0.999793	20.5183	1.95124	0.999836	20.2324	1.93624	0.999892	19.7261	1.97064	0.999915	20.2694	1.9842	0.99835	20.2921	1.88751	0.999677	20.6597	1.988	1	18.3515	2.06	1	20.5351	1.948	0.999	19.6355	1.945	1	19.9916	1.867	1
TF905	AC151956_22.1	-	RR		30.7489	1.80597	0.999647	28.4771	1.88475	0.999739	27.7582	1.90228	0.999812	29.6963	2.01313	0.999919	26.9292	1.88502	0.999986	27.4655	1.7887	0.998568	29.2875	1.84015	0.999992	29.313	1.895	1	22.9252	1.936	1	26.3909	1.867	0.999	26.3039	1.951	1	27.7599	1.989	1
TF906	AC151956_4.1	-	GRAS		29.6492	1.94023	0.999181	28.6737	1.9541	0.998966	27.0043	1.90258	0.998458	30.588	1.94016	0.999971	26.072	1.93396	0.999647	27.9202	1.84496	0.999387	31.8393	1.77551	0.998723	26.7751	1.745	0.998	23.7236	1.977	1	26.5795	1.842	0.998	25.3166	1.828	1	27.3234	2.162	1
TF907	AC151956_6.1	-	MYB		23.4047	1.89302	0.999455	23.5532	1.97123	0.999337	23.6392	1.85301	0.999885	22.6878	1.90509	0.999091	22.9645	1.87585	0.999485	23.0833	1.90292	0.99815	22.778	1.95181	0.999879	22.9785	2.077	0.999	22.2708	1.811	0.998	22.9832	1.93	1	22.5684	1.995	1	21.915	1.91	1
TF908	AC152057_2.1	-	C3H	C3H-type 1 (Zn)	27.5061	1.81363	0.99981	27.046	1.74383	0.999863	26.2854	1.87951	0.999156	27.9522	1.73123	0.999577	25.4801	1.85922	0.997693	27.0716	1.7386	0.997497	27.5692	1.77342	0.99994	26.8151	1.754	0.999	21.7837	1.991	1	27.3949	1.723	0.999	23.9813	1.564	0.998	26.3609	1.829	0.999
TF909	AC152067_18.1	-	C3H	C3H-type 1 (Zn)	31.415	1.33311	0.998673	32.9638	1.72818	0.999522	30.307	1.80168	0.999978	32.5613	1.71688	0.999508	29.3271	1.70618	0.999652	30.4084	1.87684	0.999705	31.3715	1.79935	0.999884	30.1566	1.786	1	25.8117	1.884	0.999	30.2914	1.774	1	27.532	1.752	0.999	29.5794	1.854	1
TF910	AC152067_2.1	-	C3H	C3H-type 1 (Zn)	26.9871	1.87375	0.999277	25.32	1.72946	0.999517	23.7777	1.90387	0.998877	27.1	1.7994	0.999253	22.3038	1.88586	0.999805	24.2274	1.77195	0.99944	30.915	1.75823	0.999492	22.9776	1.803	0.999	18.7306	1.957	0.996	21.969	1.912	0.999	20.6054	1.871	0.998	22.83	1.869	0.999
TF911	AC152067_21.1	-	C3H	C3H-type 1 (Zn)	32.7734	1.79606	0.999391	32.2423	1.90713	0.999891	29.3099	1.89693	0.999607	33.8678	1.92885	0.996538	28.0778	1.87476	0.999632	29.9398	1.87301	0.998418	36.7114	1.75291	0.999506	28.8051	1.865	0.999	25.4834	1.856	0.998	29.2437	1.775	0.999	27.5632	1.861	0.999	30.0486	2.014	1
TF912	AC152067_7.1	-	C3H	C3H-type 1 (Zn)	31.9614	1.80433	0.999574	Undetermined	1.39786	0.986745	38.5195	1.38968	0.998425	Undetermined	1.41783	0.995759	31.8354	1.70698	0.999343	32.9742	1.61899	0.998471	33.8013	1.67305	0.974373	37.0948	1.565	1	32.6488	1.67	0.996	33.6085	1.633	0.997	Undetermined	1.322	0.98	32.3908	1.779	0.999
TF913	AC152068_14.1	TC97332	WRKY family	WRKY	23.0556	1.84696	0.999797	22.9671	2.01033	0.999676	23.1042	1.91899	0.999981	22.6603	1.97369	0.999896	22.703	2.17509	0.998542	22.8896	1.98727	0.998533	22.7399	1.90384	0.999844	22.7738	1.882	0.999	22.6856	1.809	0.998	23.2185	1.828	1	22.4975	1.859	1	22.2174	1.841	0.999
TF914	AC152176_5.1	TC106084	ARF		22.752	1.95744	0.999509	22.4966	1.93629	0.9996	22.8817	1.97497	0.999979	21.7956	1.9426	0.999436	21.7203	2.5297	0.999837	21.805	1.9145	0.99944	22.3947	2.19	0.999435	22.3729	1.975	1	22.9655	1.958	0.999	21.6807	1.888	1	20.7587	1.877	1	20.5246	1.998	1
TF915	AC152176_5.4	TC96857	PHD		21.8294	1.90213	0.999958	21.8297	2.2913	0.999711	17.4538	1.99448	0.99862	20.3738	1.95503	0.999859	20.5125	2.14271	0.999848	20.8736	1.95836	0.999269	22.0389	1.92847	0.999447	19.704	1.914	0.999	16.8194	1.948	0.993	21.9719	1.933	1	22.4689	1.907	1	19.2163	2.114	1
TF916	AC152184_1.1	-	CCHC (Zn)		28.7023	1.77844	0.999732	28.2957	2.04995	0.998611	28.0519	1.95727	0.999213	27.0878	1.81553	0.999884	27.7247	1.87416	0.999444	28.2636	2.04417	0.999046	29.0023	1.85263	0.996192	28.1746	1.94	1	27.19	1.952	0.999	27.9441	1.796	0.999	27.5645	1.754	1	27.6316	1.814	0.999
TF917	AC152184_1.2	-	MYB/HD-like		27.2707	1.99331	0.999832	26.9154	1.89856	0.99985	22.4109	1.93576	0.999805	26.0784	1.91563	0.999925	26.8067	1.90395	0.999948	26.7059	1.87658	1	28.7719	2.0494	0.999924	26.9455	2.044	0.994	23.1265	1.947	1	29.0434	1.727	1	29.6721	1.986	0.998	24.4556	1.966	1
TF918	AC152185_1.321	BQ136987	GRAS		27.7241	1.82257	0.99991	27.5252	1.90193	0.999427	27.8224	1.99979	0.999607	28.2002	1.94083	0.99946	29.5102	1.79009	0.999259	29.1532	1.84228	0.999259	26.0048	1.91966	0.999663	26.0683	1.92	0.999	24.8779	1.877	0.998	25.9799	1.832	1	26.4861	1.922	1	26.279	1.948	1
TF919	AC152185_1.331	-	GRAS		29.5448	1.86772	0.999113	28.6687	1.90699	0.999986	30.6269	2.0734	0.992444	28.9454	2.03721	0.998868	30.0315	1.78562	0.997727	31.4153	1.81867	0.995888	28.7584	1.89185	0.999993	28.6127	1.867	1	25.9878	1.77	0.999	27.3517	1.876	0.999	26.2321	1.907	1	26.2689	1.993	1
TF920	AC152185_33.1	-	GRAS		27.5605	1.92128	0.999358	27.0775	1.8943	0.999533	25.4241	1.87927	0.99987	27.2928	1.76213	0.999696	25.3271	1.8789	0.999397	26.3168	1.82673	0.998236	25.5007	1.91142	0.999769	24.9946	1.889	1	21.3399	1.998	1	24.1603	1.851	1	23.8662	1.913	1	25.4218	1.915	0.999
TF921	AC152185_34.1	-	GRAS		28.6294	1.80019	0.999853	27.0307	1.89691	0.999416	26.54	1.85701	0.999919	26.9549	1.89089	0.999992	24.8812	2.05876	0.997036	24.7561	1.85277	0.999885	28.4894	1.85819	0.999844	26.9583	1.864	1	23.0895	1.983	0.997	24.8971	1.832	0.999	24.0479	1.865	1	25.5625	1.778	1
TF922	AC152185_34.2	-	GRAS		31.7545	1.92668	0.999907	32.0005	1.84772	0.99956	32.6552	1.84162	0.999847	32.884	1.89217	0.999198	34.0933	1.89136	0.999674	32.9567	1.87904	0.999244	30.2186	1.82535	0.99985	29.379	1.87	1	30.0539	1.856	0.999	30.1721	1.895	1	29.1901	1.89	1	30.1652	1.921	1
TF923	AC152352_10.4	-	HD-like		29.7007	1.73415	0.999617	30.1714	1.81179	0.999836	29.3071	1.79823	0.999886	30.1091	1.78625	0.999794	30.0662	1.86462	0.999804	33.2543	1.82747	0.999729	29.4925	1.89622	0.99946	29.6761	1.801	1	24.9715	1.909	0.999	26.8003	1.924	0.999	28.2226	1.85	1	28.3541	1.867	1
TF924	AC152403_40.1	-	C2H2 (Zn)		33.6191	1.77529	0.999998	32.1121	1.78119	0.999932	26.7445	1.86886	0.999963	32.4464	1.61017	0.99999	32.5091	1.806	0.999254	32.2334	1.75749	0.999885	36.8974	1.74109	0.999993	30.2582	1.802	1	27.3068	1.816	0.999	31.6207	1.894	1	39.1924	1.446	0.996	29.732	1.84	1
TF925	AC152403_40.2	-	C2H2 (Zn)		24.8564	1.83625	0.999993	23.6502	1.96982	0.999846	27.3517	1.77514	0.999866	26.6744	1.84799	0.999764	29.4661	1.80285	0.999053	30.7635	1.65219	0.998593	28.0946	1.85244	0.999883	27.837	1.773	0.999	22.9568	1.834	1	24.7175	1.811	1	25.7026	1.761	1	24.0092	1.87	0.999
TF926	AC152406_8.1	-	CCHC (Zn)		28.0953	1.80413	0.999936	28.089	1.86551	0.999752	27.6814	2.04684	0.99991	25.9367	1.87068	0.999593	27.966	1.91344	0.99858	28.9404	1.79595	0.999668	27.302	1.80088	0.999405	27.2318	1.884	1	24.2559	1.841	0.999	24.9413	1.788	0.999	26.037	1.856	1	25.1744	1.84	0.999
TF927	AC152498_10.1	-	ABI3-VP1		30.9511	1.59357	0.998898	28.3651	1.66055	0.999805	27.4362	1.74157	0.999539	30.0816	1.66156	0.999336	25.5447	1.67225	0.998979	27.489	1.59053	0.996423	31.2636	1.1914	0.999671	26.938	1.66	1	24.5435	1.74	0.999	26.8424	1.669	0.999	24.3626	1.571	0.999	27.4011	1.66	1
TF928	AC152498_18.1	-	HMG		31.1082	1.91713	0.998628	28.9333	1.94213	0.99995	29.0651	1.9364	0.999867	29.9526	1.86377	0.999818	27.1324	2.0768	0.998573	27.9628	1.89762	0.999477	33.7827	1.91287	0.999432	31.6641	1.821	1	23.0067	2.286	1	27.362	1.811	0.999	26.2025	1.928	0.998	27.9632	1.983	1
TF929	AC152551_7.1	-	C2H2 (Zn)		20.5547	1.95645	0.999844	20.3541	2.03729	0.99983	19.1534	1.99056	0.999785	20.5632	1.93991	0.99981	19.2798	2.08555	0.997716	20.3274	2.00906	0.999152	21.6036	2.00319	0.999131	19.9934	1.999	0.999	17.0341	1.932	0.995	20.0425	2.003	0.999	18.6373	1.961	1	19.2108	1.943	0.999
TF930	AC152751_7.2	-	AP2/EREBP		24.0169	1.8555	0.999981	23.7581	1.89153	0.999416	22.9701	1.9658	0.999887	23.2717	1.84149	0.998517	21.9716	1.83223	0.999708	22.6062	2.19014	0.997936	23.9861	2.01606	0.999783	22.7584	1.868	0.999	19.8783	1.846	0.999	21.7768	1.387	0.992	21.0453	1.983	0.997	22.3792	1.978	0.997
TF931	AC153000_5.1	TC101061	bZIP		22.7682	1.88978	0.999335	23.4281	1.90763	0.999468	22.5944	1.84213	0.9988	22.5127	1.83194	0.999147	22.7032	1.77525	0.999606	22.9052	2.05958	0.997801	23.0569	1.90177	0.999854	22.9397	1.828	1	23.544	1.224	0.999	23.4918	1.849	0.997	23.4969	1.905	0.998	22.9284	1.921	0.999
TF932	AC153001_6.1	-	MYB		29.2938	1.73884	0.999478	27.3602	1.73826	0.99922	27.7489	1.81027	0.999891	28.7491	1.70224	0.999804	25.0556	1.87773	0.997798	26.8057	1.69662	0.999862	29.4795	1.70084	0.999875	26.3791	1.84	0.999	22.3786	1.878	0.997	25.069	1.771	1	23.3445	1.896	1	25.9154	1.769	1
TF933	AC153001_7.6	-	MYB/HD-like		Undetermined	1.21206	0.851788	32.6811	1.73781	0.999967	31.4011	1.83602	0.999022	Undetermined	1.45867	0.973806	33.5775	1.83533	0.998779	32.8711	1.78524	0.999174	31.881	1.84054	0.999978	37.0653	1.675	0.999	30.8086	1.75	0.999	33.6066	1.645	0.998	32.9807	1.863	1	35.2285	1.782	1
TF934	AC153001_7.8	TC109302	MYB/HD-like		28.7018	1.98064	0.999739	30.0695	1.92709	0.99828	27.7638	1.79631	0.999778	27.9576	1.83916	0.999858	28.0012	1.81922	0.999899	29.723	1.84321	0.998464	28.0564	1.88216	0.999899	28.1616	1.8	1	27.8957	1.948	1	28.6595	1.854	1	27.9731	1.863	1	27.2525	1.908	1
TF935	AC153125_5.1	-	RR		25.4796	1.87721	0.999385	25.8437	2.00961	0.999602	25.717	1.97127	0.999807	26.1514	1.85078	0.999271	25.271	1.83177	0.998948	26	1.99161	0.999658	27.6855	1.92594	0.999283	27.0944	1.945	1	23.4324	1.883	1	26.5458	1.83	0.998	25.6704	1.935	1	26.6109	1.747	1
TF936	AC153352_22.1	-	MYB		25.7566	1.97557	0.999626	25.6672	1.86152	0.999978	26.2914	1.8692	0.99992	26.395	1.92386	0.999712	26.4985	2.02955	0.999854	26.6544	1.78896	0.999188	25.7559	1.91251	0.999804	26.2604	1.914	1	25.9681	1.802	1	27.3035	1.806	1	25.6431	1.858	1	25.6296	1.881	1
TF937	AC153352_31.1	-	HD-like		26.6633	1.99724	0.999755	25.6886	1.89645	0.999678	23.3783	1.93998	0.999777	25.9353	2.03995	0.999629	22.8606	1.96705	0.998739	23.973	2.08896	0.996325	28.5634	1.85768	0.998593	23.4018	1.898	1	19.9746	2.198	0.997	22.2914	1.908	0.999	21.5849	1.827	0.999	23.6686	2.234	0.999
TF938	AC153352_33.1	TC103194	WRKY family	WRKY	24.4975	1.96516	0.999693	24.836	1.89019	0.999992	23.2252	1.92282	0.999961	23.7315	1.9003	0.999749	22.3349	2.01523	0.999612	23.524	1.71472	0.999064	24.474	1.92782	0.999871	22.8176	1.967	1	20.1438	1.948	0.999	22.1809	1.973	1	21.4444	1.908	0.999	22.3924	2.003	1
TF939	AC153460_43.2	-	MADS		24.6469	1.89604	0.999937	24.6145	1.92064	0.999918	24.6699	1.92622	0.99946	24.6198	1.94367	0.999805	25.6342	2.01635	0.99882	25.7703	1.86849	0.999138	25.7183	1.95221	0.999831	26.4439	1.918	1	21.229	1.889	0.998	23.8896	1.895	0.999	24.7466	1.959	1	24.0738	1.929	1
TF940	AC153643_19.1	-	AP2/EREBP		20.872	1.86207	0.999223	21.2503	1.91386	0.999933	21.1447	1.98685	0.999771	19.9356	1.92219	0.999848	19.9512	1.91654	0.999648	20.3633	1.99066	0.999378	21.1203	1.87696	0.999567	21.396	1.927	1	19.2909	1.853	0.998	20.476	1.945	1	19.4759	1.921	1	19.5876	1.913	1
TF941	AC153643_22.1	-	HD family	HD	23.6328	1.91353	0.999237	23.8861	1.91527	0.999984	23.9306	1.93809	0.999863	23.0315	1.99364	0.999818	22.9293	1.94702	0.998046	23.1963	1.91236	0.999699	23.1293	1.90453	0.999673	23.262	1.886	1	21.7109	1.976	0.999	24	1.274	0.997	21.9697	1.902	1	22.1429	1.966	1
TF942	AC153643_6.1	-	AP2/EREBP		20.9935	1.91051	0.999646	21.3607	1.94356	0.99994	21.6188	2.08866	0.999434	20.373	1.91756	0.999119	20.6473	1.937	0.99752	20.798	2.07447	0.999618	21.1652	1.93597	0.998478	21.6487	1.89	1	21.0627	1.839	0.999	21.7109	1.93	0.999	20.6417	1.976	0.999	20.3643	1.983	1
TF943	AC153643_8.1	-	AP2/EREBP		24.6642	1.80316	0.992704	24.8672	1.7974	0.999247	24.8045	1.83637	0.999986	24.6194	1.74507	0.999832	24.856	1.81282	0.998754	24.8675	1.63616	0.999482	24.239	1.79872	0.999955	25.5527	1.898	0.999	24.0433	1.601	0.999	24.6366	1.892	0.997	23.6538	2.381	0.999	23.1179	1.886	0.996
TF944	AC154034_1.121	TC107045	A20-like		20.1046	1.41747	0.997025	20.1995	1.53174	0.996675	17.8042	1.6684	0.992157	19.339	1.32143	0.998523	19.919	1.35403	0.998884	19.9001	1.29838	0.99677	20.6349	1.27902	0.999928	20.9239	2	1	18.3586	2.007	0.989	20.6418	1.281	0.999	20.3286	1.912	0.993	18.8637	1.364	0.995
TF945	AC154034_1.181	-	ABI3-VP1		25.523	1.8803	0.999638	24.5512	2.00576	0.999806	21.131	1.88225	0.999492	24.2055	1.95415	0.999308	25.2495	1.97363	0.9999	25.5304	1.89382	0.998175	25.584	1.88024	0.999062	23.4715	1.938	1	20.8711	1.962	1	25.3541	1.908	1	26.3205	1.933	1	22.8963	2.55	1
TF946	AC154034_1.2	TC111642	bZIP		30.1379	1.7984	0.999981	29.5009	1.73223	0.999969	27.8293	1.74278	0.999968	28.2894	1.79467	0.999954	28.6241	1.81318	0.999566	28.7361	1.75195	0.99981	30.6253	1.74963	0.999943	30.9391	1.689	0.999	29.0846	1.694	1	31.016	1.809	1	31.0887	1.742	1	30.3913	1.783	1
TF947	AC154391_1.2	TC100059	HD-like		25.6472	1.90116	0.999979	25.9511	1.97321	0.999889	22.3165	1.94068	0.999666	24.7793	1.96427	0.999775	25.4173	1.91137	0.999736	25.7239	1.86294	0.999815	25.9706	1.86047	0.999969	24.9392	1.86	1	23.5449	1.977	1	26.0064	1.903	1	25.8398	1.884	1	24.3027	2.188	1
TF948	AC154391_1.9	-	ABI3-VP1		31.9613	1.73346	0.99988	30.7022	1.90907	0.991645	24.8841	1.77476	0.996933	29.1347	1.67644	0.999671	30.9529	1.69247	0.999627	32.3253	1.63836	0.997986	31.0349	1.81563	0.99941	29.4034	1.779	1	26.4105	1.721	0.998	32.5293	1.712	1	32.1982	1.315	0.999	28.0252	1.784	1
TF949	AC154391_30.1	-	HD-like		25.4184	1.88138	0.999798	24.5719	1.90829	0.999956	24.5958	1.77605	0.99982	27.1544	1.86374	0.999987	22.9588	2.02821	0.999601	24.7702	1.89502	0.999668	27.4434	1.63541	0.999679	24.5455	1.918	1	20.4898	1.988	1	23.7387	1.869	0.999	22.4857	1.972	1	23.8505	1.959	1
TF950	AC154867_1.261	BE941998	BTB/POZ		23.4599	1.78101	0.999782	23.4227	1.9291	0.999995	23.4588	1.87186	0.99987	23.0635	1.87982	0.999949	23.436	1.93143	0.999663	23.3188	2.02925	0.99955	22.7753	1.84905	0.999404	22.9014	1.898	1	22.8972	2.09	1	23.3459	1.895	1	23.7907	1.789	0.999	22.9204	1.936	1
TF951	AC154867_1.291	-	CCHC (Zn)		27.9102	1.81414	0.999788	27.9596	1.70142	0.999828	23.5643	1.75827	0.999952	27.6298	1.7672	0.999573	27.2865	1.77179	0.999451	28.9213	1.76406	0.999696	28.7206	1.8097	0.999942	26.0014	1.729	1	24.4295	1.778	1	29.7071	1.869	0.999	29.7071	1.776	1	25.6074	1.777	1
TF952	AC155099_1.1	TC111006	CCHC (Zn)		23.3134	1.91067	0.999981	23.6519	1.93094	0.999954	22.6117	2.04758	0.999899	23.3275	1.89594	0.999555	23.1422	1.88061	0.99952	23.1159	1.82049	0.999522	23.0943	1.92367	0.999807	23.4014	1.881	1	22.4919	1.817	1	23.3977	1.948	0.998	22.995	1.907	1	22.5369	1.952	1
TF953	AC155099_1.2	-	PHD		30.7118	1.7441	0.999896	30.1694	1.50771	0.999852	29.5353	1.77981	0.999817	32.5778	1.74831	0.999873	29.8848	1.77001	0.999908	31.0069	1.74017	0.999878	29.1535	1.77894	0.999948	31.5938	1.721	1	26.3713	1.808	0.999	29.0109	1.855	1	28.7381	1.747	1	29.22	1.737	1
TF954	AC155157_1.221	TC101694	AP2/EREBP		25.4133	1.8417	0.999899	26.5872	1.99661	0.998447	24.0752	1.91776	0.999863	23.9532	1.83883	0.999999	24.171	1.90494	0.999781	24.1142	2.1073	0.998944	24.9838	1.86911	0.999859	24.7852	1.691	1	24.2753	1.841	1	23.3498	2.057	1	23.5533	1.874	1	22.8714	1.921	0.999
TF955	AC155157_1.281	TC102662	AP2/EREBP		23.8093	1.81518	0.998766	24.4353	1.98422	0.995886	23.5093	2.08081	0.998857	23.5472	1.89355	0.999564	23.8466	1.92594	0.999488	23.9275	1.8994	0.998117	23.212	1.82503	0.999658	23.1702	1.72	1	23.8152	1.827	0.997	23.9483	1.781	0.999	23.7475	1.891	1	23.3851	1.958	0.998
TF956	AC155228_9.1	-	C2C2 (Zn)	YABBY	24.4177	1.91744	0.999882	24.6337	1.9681	0.999844	24.9929	1.95176	0.999827	24.7725	1.88337	0.998121	25.5856	1.77864	0.999601	25.2737	2.03312	0.997931	24.1016	1.86462	0.999979	24.5995	1.962	1	22.946	1.957	1	25.6009	1.852	1	24.6509	1.864	0.999	25.5065	1.972	1
TF957	AC155282_21.1	-	HMG		20.785	1.94538	0.999782	21.1734	2.07618	0.999916	21.297	1.94296	0.99993	20.4923	1.93216	0.999986	20.7288	1.95392	0.999799	20.6635	1.81201	0.999315	20.3402	1.87082	0.999627	20.8616	2.004	1	20.4658	1.925	1	21.0495	1.976	0.999	20.1333	2.166	1	19.9172	1.97	1
TF958	AC155880_16.1	-	ABI3-VP1		30.6281	1.49975	0.994793	37.8621	1.75899	0.998892	29.1482	1.75807	0.999982	27.8493	1.49185	0.989705	34.2461	1.63495	0.999967	25.9087	1.75433	0.998951	31.9988	1.65197	0.999703	31.0451	1.698	0.999	32.4049	1.68	0.998	33.306	1.261	1	23.8483	1.824	1	33.7136	1.675	1
TF959	AC155885_11.1	-	C2H2 (Zn)		23.2455	1.91304	0.999721	23.4997	1.91564	0.999213	23.595	1.88741	0.999875	23.3347	1.88736	0.999218	23.1978	1.84616	0.99955	23.4161	1.93756	0.998626	24.4583	1.91353	0.99969	25.0089	1.946	1	24.9617	1.892	0.999	25.5701	1.974	1	24.1911	1.995	1	24.1058	1.972	1
TF960	AC155885_16.1	-	C3H	C3H-type 1 (Zn)	23.4372	1.877	0.999775	23.5492	1.8945	0.999972	23.9643	1.86795	0.999554	23.796	1.89047	0.998537	23.3109	1.90642	0.999249	23.1861	1.86403	0.999184	23.0521	1.89279	0.999933	23.5323	1.915	1	23.1626	1.924	1	23.339	1.897	1	22.7155	1.845	1	22.4098	1.92	1
TF961	AC155886_2.9	-	CCHC (Zn)		36.9602	1.23413	0.998856	39.0124	1.54063	0.955677	Undetermined	1.43985	0.979459	38.1257	1.3286	0.988652	Undetermined	1.21675	0.995456	Undetermined	1.2954	0.963321	36.8892	1.5779	0.994693	Undetermined	1.466	0.985	33.204	1.729	0.999	33.3115	1.718	1	Undetermined	1.366	0.957	33.3428	1.708	1
TF962	AC155888_20.1	-	AP2/EREBP		34.2313	1.98904	0.998212	32.9188	2.03518	0.999781	Undetermined	1.54159	0.774077	38.9142	2.01213	0.998401	Undetermined	1.22363	0.941465	36.5017	1.84722	0.998996	32.8098	1.78164	0.999786	33.0465	1.802	1	31.628	1.801	1	29.4853	1.86	1	29.2893	1.909	0.999	28.4395	1.843	1
TF963	AC155890_4.1	TC104740	GRAS		23.5303	1.94563	0.999719	24.1049	1.89987	0.999845	23.9911	1.90829	0.999791	23.8672	1.90894	0.999922	23.9916	1.89368	0.999635	24.0988	1.76212	0.997962	23.6199	1.95777	0.998089	24.0035	1.914	1	23.4664	1.794	0.999	25.1175	1.971	1	23.6256	1.877	1	23.7329	1.987	0.999
TF964	AC155896_2.1	-	AS2		27.9819	1.8626	0.999928	26.324	1.82643	0.999383	24.168	1.88234	0.999729	28.1008	1.96292	0.999427	23.8857	1.8833	0.999126	25.2094	1.98218	0.999972	32.0048	1.77151	0.99993	24.6581	1.903	1	19.8041	1.92	1	23.6378	1.886	1	23.1474	1.927	0.999	25.6236	1.972	1
TF965	AC155898_2.1	-	WRKY family	WRKY	27.1075	1.92657	0.999411	27.5785	1.84359	0.999918	27.079	1.86201	0.999959	27.5242	1.91004	0.999936	27.2581	1.85061	0.999264	27.4365	1.81648	0.99975	26.9837	1.92441	0.999903	27.0609	1.9	1	23.7562	1.816	1	27.3084	1.81	1	26.1131	1.852	1	26.2207	1.842	1
TF966	AC156827_6.1	TC96376	AP2/EREBP		33.9599	1.63704	0.999296	31.5507	1.65125	0.998519	30.1895	1.77615	0.999844	32.1649	1.7868	0.997653	28.6286	1.70493	0.999575	30.6783	1.68588	0.999539	33.5734	1.60578	0.999651	30.195	1.835	0.998	25.6051	1.775	0.999	29.216	1.625	0.999	27.1747	1.649	0.998	30.0969	1.737	0.999
TF967	AC157472_16.1	-	MYB		27.2543	1.92049	0.997437	34.7583	1.38046	0.999922	25.2259	1.99198	0.998731	27.0437	2.09483	0.998847	23.9638	1.76784	0.998117	25.4635	1.62678	0.998705	27.9802	1.91888	0.999661	25.6908	1.778	1	21.5579	1.854	0.999	26.0778	1.849	1	23.1635	1.654	0.999	24.8133	1.968	0.999
TF968	AC157472_17.1	-	C2C2 (Zn)	DOF	26.8837	1.94527	0.999911	26.4471	1.85988	0.999918	25.2078	1.97494	0.999786	27.7776	1.89991	0.999336	23.1964	1.9228	0.99992	25.0197	1.86776	0.999595	27.5819	1.92795	0.999851	24.4374	1.946	1	20.5925	1.913	1	23.983	1.926	1	22.0735	1.899	1	24.7305	1.897	1
TF969	AC157472_19.1	-	HD family	HD	30.6833	1.86981	0.999918	29.5187	1.81552	0.999617	27.4292	1.85937	0.999906	32.3793	1.8101	0.999973	26.0869	1.59421	0.999233	28.3298	1.76317	0.999687	30.3975	1.90476	0.99986	27.288	1.896	1	23.0147	1.978	1	26.5137	1.833	1	25.1029	1.866	1	27.5892	1.843	1
TF970	AC157472_4.1	-	C2H2 (Zn)		30.5445	1.63477	0.99956	28.9122	1.64076	0.999824	27.4544	1.68799	0.999633	29.7174	1.65172	0.999416	27.1766	1.71332	0.999657	28.6468	1.69407	0.999747	29.2492	1.69479	0.999819	28.1209	1.72	1	23.9083	1.659	1	31.3718	1.675	1	25.7047	1.703	1	26.989	1.647	1
TF971	AC157473_25.1	-	MYB		29.7214	1.75707	0.99976	Undetermined	1.57854	0.875186	31.8948	1.63928	0.99912	23.9405	1.41058	0.995835	24.0786	1.89203	0.999659	25.6241	1.90692	0.999465	31.3862	1.75463	0.999766	32.1414	1.694	1	33.3735	1.63	1	33.3384	1.62	1	23.6833	1.903	0.999	30.5684	1.675	0.999
TF972	AC157488_1.1	-	WRKY family	WRKY	26.3816	1.87483	0.999298	25.5785	1.79209	0.99948	23.6826	1.95601	0.999316	27.7019	1.78337	0.999974	22.953	1.81616	0.997395	24.8127	1.83441	0.999765	31.0839	1.72746	0.999437	24.3962	2.062	1	20.1766	1.841	0.999	23.9993	1.756	0.999	22.4222	1.901	0.998	23.8475	2.13	0.999
TF973	AC157488_16.1	-	MYB		Undetermined	1.41157	0.858955	32.9421	1.84506	0.999149	33.3462	1.72476	0.999366	32.7844	1.91509	0.998786	30.7413	2.10052	0.989513	32.6982	2.26714	0.995963	32.3446	1.74508	0.999526	32.8591	1.866	0.997	27.9361	2.673	0.992	31.8292	2.153	0.999	29.8692	1.743	0.998	30.1321	1.685	0.999
TF974	AC157502_5.1	-	MYB		27.6078	1.82749	0.999659	27.6509	1.9006	0.999593	26.9457	1.83454	0.999982	30.0661	1.83885	0.999599	27.4173	1.7673	0.999997	29.4148	1.73768	0.99937	26.3544	1.8584	0.999773	26.496	1.787	1	24.9549	1.734	1	28.3939	1.709	1	26.5169	1.85	1	27.9838	1.691	1
TF975	AC157506_17.1	-	MYB		32.9705	1.76092	0.999758	31.2513	1.96625	0.999329	29.1258	1.83617	0.999826	32.7184	1.73796	0.997572	27.6806	1.73549	0.998751	30.0721	1.84754	0.997145	Undetermined	1.33771	0.97433	29.4921	1.834	1	26.6519	1.836	0.999	29.2046	2.049	0.998	27.4176	1.766	0.998	30.3182	1.711	0.997
TF976	AC157506_44.1	-	MYB		31.3178	1.70704	0.998247	28.5112	1.86831	0.999411	26.5673	1.96598	0.999836	29.772	1.83934	0.999506	26.131	2.06961	0.999387	27.2611	1.77973	0.999615	31.3411	1.72212	0.999917	26.9728	1.92	1	21.8902	1.729	0.997	25.596	1.903	0.999	23.9209	1.939	0.998	25.9894	1.875	0.998
TF977	AC157507_3.1	-	SRS		24.4199	1.83874	0.999966	24.6382	1.84519	0.99961	24.732	1.90123	0.999861	23.8968	2.18457	0.997918	24.3621	1.7525	0.998569	24.1392	1.75102	0.999237	23.7973	1.98338	0.999761	24.3731	1.845	1	24.0633	1.818	0.999	24.1968	1.842	1	23.5045	1.837	1	23.2476	1.882	0.998
TF978	AC157645_13.1	-	C2C2 (Zn)	CO-like	31.2378	1.25245	0.999675	Undetermined	1.57528	0.998344	31.4446	1.76639	1	24.022	1.17547	0.974081	31.7764	1.71955	0.999809	33.7107	1.57912	0.999913	33.6153	1.77377	0.999602	33.9508	11.393	0.629	37.1893	1.632	0.999	33.9108	1.674	0.999	32.6603	1.749	1	36.8057	1.247	0.995
TF979	AC157648_11.1	-	CCHC (Zn)		24.9325	1.91051	0.999825	25.3102	2.04219	0.999996	22.7565	1.907	0.999756	24.4677	1.97098	0.999526	21.871	1.90318	0.999925	22.6896	1.89007	0.999473	28.286	1.88423	0.999917	22.6994	1.971	1	18.4744	2.015	0.999	21.5564	2.047	1	20.8308	1.934	1	22.6285	1.937	1
TF980	AC157891_2.1	-	SBP		26.4311	1.75943	0.999104	26.5711	1.75091	0.999513	26.4163	1.80181	0.999794	26.0488	1.87155	0.999896	25.8158	1.87143	0.999023	26.0544	1.81568	0.999298	26.5412	1.77221	0.999428	26.6588	1.72	0.999	23.2645	1.821	0.999	27.5922	1.797	1	25.4567	1.801	1	26.2579	1.757	1
TF981	AC157891_24.1	-	bZIP		28.5847	1.9494	0.999961	28.2713	2.03912	0.999837	26.8391	1.92939	0.999833	27.5967	1.9516	0.999903	25.9383	1.91015	0.999295	26.9651	1.89346	0.999334	28.8632	1.89148	0.999959	26.8675	1.858	1	23.3223	1.903	1	26.1768	1.86	1	24.7331	1.888	1	26.1502	1.961	1
TF982	AC157894_37.1	TC96831	C2H2 (Zn)		23.9513	1.86399	0.999552	23.9689	1.7339	0.997862	23.0884	1.92575	0.999896	23.308	1.91396	0.998658	22.3026	1.89447	0.998207	22.9735	1.87936	0.999794	24.3102	1.90683	0.9998	22.98	1.888	1	20.3819	2.021	0.999	22.5817	1.807	0.999	21.2055	1.826	1	22.4315	1.815	0.999
TF983	AC157894_4.1	-	MYB		23.9731	1.85846	0.999717	24.1862	1.8868	0.997849	24.595	1.88619	0.99963	24.4788	1.90503	0.998248	24.6627	1.79592	0.999619	24.5399	1.64076	0.99653	23.7057	1.78482	0.999658	24.4501	2.362	0.999	23.3376	1.738	0.997	25.2546	1.931	0.994	23.5187	1.85	1	23.239	1.849	0.999
TF984	AC157894_8.1	-	bHLH		26.7885	1.82236	0.999442	26.0223	2.04812	0.99788	26.5701	1.82296	0.999808	27.2817	1.80084	0.999976	25.6969	1.85902	0.998843	26.7981	1.18314	0.997569	27.9931	1.20413	0.999787	28.3806	1.878	1	22.6975	1.902	0.999	27.3734	1.913	0.997	25.0228	1.741	0.998	26.0533	1.514	0.999
TF985	AC157983_14.2	-	C3H	C3H-type 1 (Zn)	33.5462	1.57814	0.999942	31.8895	1.76903	0.999999	29.6492	1.79374	0.999755	30.6601	1.72902	0.999976	28.3107	1.77624	0.999426	30.0622	1.82891	0.999755	31.2228	1.79602	0.999754	29.4606	1.883	1	25.9816	1.432	1	28.631	1.905	0.999	26.814	1.884	1	29.2791	1.838	1
TF986	AC157983_16.2	-	C3H	C3H-type 1 (Zn)	31.1502	1.72009	0.999768	30.8121	1.71323	0.999937	28.9717	1.81999	0.999998	33.6039	1.67345	0.999495	28.4456	1.74575	0.99951	28.516	1.80949	0.999377	33.5954	1.78328	0.999974	31.2435	1.668	0.999	24.3324	1.907	0.998	28.6733	1.95	0.998	27.7665	1.784	1	29.5775	1.761	1
TF987	AC157983_2.2	-	C3H	C3H-type 1 (Zn)	33.3326	1.40195	0.999953	31.8961	1.7092	0.999873	29.5153	1.80661	0.999808	38.6393	1.5686	0.997538	28.3513	1.80613	0.999464	30.818	1.70541	0.999809	32.7294	1.68241	0.999694	28.4825	1.779	1	26.4139	2.043	1	30.357	1.894	1	26.2879	1.908	1	29.1911	1.759	1
TF988	AC157983_22.2	-	HD-like		27.259	1.89064	0.999069	27.3338	1.78363	0.999228	25.4987	1.91613	0.998151	27.5839	1.80561	0.999922	24.6469	1.64591	0.996218	27.4393	1.66727	0.99589	28.906	1.80325	0.997871	26.0365	1.582	1	22.013	1.654	0.996	26.4883	1.901	0.995	23.7204	1.766	1	25.9948	1.98	0.998
TF989	AC157983_7.2	-	C3H	C3H-type 1 (Zn)	26.7792	1.90134	0.999949	27.1014	1.88572	0.999975	27.9457	1.97659	0.99936	27.3309	1.91397	0.999801	26.004	1.86472	0.999966	27.2019	2.1687	0.999342	26.6465	1.87981	0.999475	25.928	1.891	1	23.1808	1.964	0.999	26.949	1.822	1	24.512	1.962	0.999	26.1434	1.909	1
TF990	AC158209_12.1	-	NAC		23.0803	1.89288	0.999755	23.0831	1.95105	0.999879	23.2792	1.95919	0.99973	23.0262	1.97454	0.999143	22.656	1.94075	0.999359	23.0075	1.93438	0.999963	23.7874	1.89688	0.999231	23.9652	1.93	1	23.2113	1.887	0.998	24.4915	1.849	1	22.8371	1.884	1	23.3933	1.912	0.999
TF991	AC158464_24.1	-	MADS		30.7049	1.82587	0.999866	28.6022	1.90341	0.999506	27.3357	1.96317	0.999941	29.5862	1.86833	0.999903	26.2366	1.88723	0.999741	28.0616	1.85464	0.999977	33.7141	1.74033	0.999891	27.6375	1.869	1	22.8052	1.882	0.999	26.4328	1.885	1	25.0737	1.951	1	28.1289	1.842	1
TF992	AC158464_6.1	-	MADS		32.7684	1.61854	0.995717	31.834	1.74848	0.998582	31.984	1.68535	0.999226	19.1354	1.22217	0.962985	27.7895	1.88334	0.998848	29.4564	1.76104	0.999588	30.7132	1.77523	0.999304	32.2147	1.779	0.999	31.3006	1.808	0.999	34.459	1.582	1	26.0342	1.911	0.998	31.4732	1.626	0.999
TF993	AC158497_28.1	-	NAC		25.6641	1.9495	0.999625	26.2284	1.8834	0.999914	26.1587	1.93966	0.99997	26.3612	1.91121	0.99928	26.4706	1.77227	0.999757	26.4209	1.79885	0.99944	25.2267	1.8297	0.999673	25.9506	1.907	1	25.7036	1.919	0.997	26.664	1.879	0.999	25.922	1.902	0.999	25.392	1.939	1
TF994	AC158498_10.1	-	TCP		20.9566	1.94987	0.999794	21.1191	1.92513	0.999529	21.4596	1.99429	0.999644	22.4142	1.87399	0.999681	22.2872	1.92288	0.999782	22.361	2.01346	0.999931	21.1357	1.8902	0.999983	21.4599	1.954	1	20.9089	1.978	1	23.3358	1.961	1	22.1546	1.898	1	22.1873	1.903	1
TF995	AC159144_2.1	-	bHLH		25.9361	1.85289	0.999744	25.3637	1.89807	0.999816	21.078	1.92505	0.999667	25.2207	1.88833	0.999645	25.8568	1.79815	0.999782	25.7572	1.90299	0.9999	24.9487	1.94564	0.999964	24.9387	1.885	1	22.4409	1.945	0.999	26.806	1.789	1	26.1788	1.917	1	23.5952	1.887	0.999
TF996	AC159872_6.1	-	HD-like		23.3779	2.0267	0.998614	22.3208	2.32093	0.999426	23.4713	1.99401	0.99891	22.4972	1.8662	0.999531	19.2402	1.97726	0.998177	20.6722	2.16748	0.996485	26.3856	1.84801	0.999531	19.8172	2.026	0.999	17.0544	1.754	0.986	19.4027	1.958	1	18.2957	2.046	0.997	20.0513	1.92	1
TF997	AC159873_10.1	-	HD-like		30.4922	1.68138	0.999921	29.6959	1.86242	0.999775	28.3311	1.64584	0.999452	30.7893	1.80249	0.999748	27.8993	1.85493	0.999599	29.904	1.78309	0.999721	29.7077	1.85515	0.999884	29.5826	1.945	0.998	25.0266	1.801	0.999	28.5949	1.856	1	27.7229	1.904	0.999	29.2194	1.784	1
TF998	AC160096_24.2	-	CCHC (Zn)		22.6802	1.87156	0.999836	22.5875	1.97725	0.999951	22.7531	1.85331	0.999989	22.3644	1.88969	0.999987	22.7922	1.92583	0.999949	22.798	2.01997	0.999618	22.4259	1.86928	0.999228	22.5434	1.92	1	21.705	1.875	0.999	22.5228	1.927	1	22.5114	1.885	1	22.2317	1.897	1
TF999	AC161107_33.2	-	MADS		28.7294	1.68682	0.999885	28.3721	1.65946	0.998471	28.8625	1.6464	0.999426	29.0227	1.69503	0.999954	29.2095	1.66798	0.998696	30.3795	1.84649	0.998481	32.8011	1.60448	0.999897	32.2482	1.264	1	28.5223	1.614	0.999	31.3391	1.609	1	31.7237	1.498	1	30.502	1.642	0.999
TF1000	AC161107_33.2	-	MADS		28.7092	1.78591	0.99971	28.6217	1.91427	0.997186	29.1593	1.2051	0.999793	28.4689	1.86134	0.999774	29.2956	1.81083	0.999347	30.759	1.67334	0.998892	31.6489	1.62944	0.999782	31.3582	1.697	0.999	26.6113	1.697	0.999	28.6805	1.481	0.999	29.8885	1.719	0.999	29.2339	1.774	0.999
TF1001	AC161241_23.1	-	C2H2 (Zn)		21.4148	2.07487	0.999491	21.7201	1.96507	0.999261	21.7679	1.94715	0.999748	21.8326	1.8403	0.999638	22.3443	1.7403	0.998125	21.9786	1.30145	0.997315	21.6602	1.94615	0.999982	21.7999	1.909	0.999	20.8091	2.297	0.996	22.74	1.796	0.998	21.0681	2.025	0.999	21.1648	1.869	1
TF1002	AC161241_28.1	AL388746	CCAAT	CCAAT-HAP3	29.9041	1.85749	0.999823	29.9829	1.94004	0.999802	30.0495	1.80216	0.999789	31.6103	1.84902	0.999571	27.3215	1.8878	0.999755	28.7471	1.82623	0.999995	30.6888	1.90069	0.999867	29.9484	1.578	1	23.61	1.916	1	27.6027	1.882	0.999	25.9994	1.935	1	27.5478	1.869	1
TF1003	AC161241_30.1	-	MYB		29.1509	1.74519	0.999356	28.6499	1.81078	0.99848	26.261	1.76656	0.998901	27.908	1.68656	0.997125	25.8667	1.71096	0.999373	26.7512	1.62453	0.999707	30.2803	1.64645	0.998099	26.5367	1.889	0.999	22.5566	1.737	0.999	26.0541	1.621	1	24.499	1.616	0.999	26.2387	1.552	0.999
TF1004	AC161241_8.1	-	JUMONJI		22.4624	1.90796	0.999373	22.5659	1.89351	0.999907	22.8139	2.04895	0.999475	22.5316	1.94854	0.999733	28.1159	1.45351	0.993875	22.9063	1.82524	0.998175	22.9664	1.92427	0.998495	23.2758	1.923	1	22.8376	1.847	0.999	23.9598	1.852	1	22.7591	2.261	1	22.3527	1.906	0.999
TF1005	AC161399_17.1	-	MYB		22.3627	1.93948	0.999858	22.4517	1.93093	0.999583	22.1091	1.94344	0.999773	22.5656	1.89203	0.999492	22.2267	1.9277	0.999762	22.5486	1.90193	0.999392	22.1239	2.00118	0.999661	22.4663	1.993	1	18.783	2.15	0.999	22.9195	1.92	1	21.9447	1.925	1	21.9439	1.905	1
TF1006	AC161749_19.2	-	bHLH		27.9699	1.95761	0.999661	27.81	1.89545	0.999899	28.1638	1.8552	0.999716	27.5048	1.95792	0.999988	29.4336	1.88584	0.999397	30.362	1.89491	0.999607	27.602	1.90672	0.999871	28.1537	1.951	0.999	23.4979	1.93	1	26.0156	2.053	1	25.9889	1.932	1	25.9744	1.964	1
TF1007	AC161749_6.1	-	bHLH		23.5429	1.83882	0.999949	23.8778	1.8497	0.999849	26.9829	1.79093	0.999764	22.6536	1.82978	0.999708	23.1428	1.83843	0.999937	23.5569	1.85366	0.999715	24.8284	1.82757	0.999974	25.4234	1.83	1	25.692	1.831	1	25.1344	1.945	1	23.6059	1.865	0.999	23.1818	1.861	0.999
TF1008	AC162031_3.1	-	AP2/EREBP		28.9055	1.81272	0.999632	28.9268	1.76645	0.999191	28.7585	1.75749	0.999841	29.4534	1.69899	0.99718	27.8815	1.69835	0.998683	29.6885	1.93755	0.9976	27.9263	1.75074	0.998322	28.593	1.938	1	26.1251	2.02	0.998	28.5886	1.778	1	26.1738	1.749	0.999	27.1251	1.787	0.999
TF1009	AC166147_22.2	-	JUMONJI		26.9358	1.89924	0.999701	26.9232	1.87258	0.999287	26.8253	1.79701	0.999692	27.7795	1.88555	0.999538	28.2226	1.80936	0.999004	28.2597	1.8621	0.998962	28.7446	1.88879	0.999385	29.1435	1.928	1	26.3994	1.916	1	28.3749	1.807	1	27.4841	1.888	0.999	26.8065	1.91	1
TF1010	AC166147_3.2	-	PHD		26.9878	1.91762	0.999846	27.0267	1.87714	0.999781	27.3364	1.92328	0.999969	26.6101	1.9452	0.999406	26.5914	1.84087	0.999125	27.0475	1.82263	0.998076	26.8235	2.04035	0.999071	27.0446	1.9	0.999	25.9179	1.813	1	26.9599	2.026	0.998	26.3646	2.05	0.999	25.8925	1.962	1
TF1011	AC166313_11.1	-	ZF-HD		22.9203	1.88302	0.999664	23.1853	1.8194	0.99937	24.0807	1.84535	0.999355	23.5273	1.84763	0.99989	23.3748	2.00629	0.99987	23.395	1.88595	0.999425	23.2172	1.88438	0.999862	23.9831	1.829	1	22.6232	1.866	1	24.0898	1.872	1	23.3583	1.874	1	23.2308	1.849	1
TF1012	AC166313_24.1	-	MYB		23.7878	1.86998	0.999923	24.0081	1.94687	0.99984	24.2284	1.87088	0.99997	23.99	2.01658	0.998503	23.9022	1.70935	0.999963	24.0096	1.7914	0.999815	23.5701	1.94701	0.999118	23.8899	1.894	0.999	23.2865	1.718	0.999	24.6587	1.846	1	23.5176	1.891	1	23.5316	1.828	0.999
TF1013	AC166313_4.1	-	bHLH		25.7647	1.87456	0.999828	26.0194	1.81091	0.998624	26.4328	1.8935	0.999415	26.6829	1.7617	0.998073	25.9956	1.79036	0.999208	26.9861	1.87049	0.997709	25.6646	1.88081	0.999314	25.5706	1.923	0.999	24.0305	1.847	1	26.6229	1.839	1	25.3686	1.782	1	25.9835	1.959	1
TF1014	AC167711_18.1	-	C2C2 (Zn)	GATA	22.4744	1.98616	0.998802	22.8082	1.84783	0.99944	22.9693	1.98104	0.99998	23.0599	2.91064	0.999688	23.1897	1.94169	0.999763	23.1383	1.75776	0.999685	21.993	1.89734	0.998868	22.4995	1.901	1	22.0816	2.009	0.999	24.6104	1.884	0.999	23.3802	1.916	0.999	22.9325	1.863	1
TF1015	AC167711_20.1	-	PHD		22.2834	1.92867	0.999682	22.4494	1.9118	0.999172	22.2351	1.97881	0.998918	22.2758	1.94963	0.997733	21.3192	1.86127	0.998712	21.9548	1.86204	0.998922	22.2346	1.23452	0.999887	22.5203	1.944	1	18.7955	1.959	1	22.1581	1.887	0.998	21.5602	1.885	0.999	21.5544	2.008	0.998
TF1016	AC202366_14.1	-	CCHC (Zn)		27.8439	1.86903	0.999997	27.8328	2.01327	0.9994	28.0585	1.85706	0.999966	27.228	1.7324	0.998699	28.8611	1.84757	0.999419	31.3986	1.76992	0.99768	28.2368	1.87741	0.999932	27.9876	1.851	1	23.5292	1.917	0.999	25.382	2.047	1	26.7542	2.009	0.999	25.9366	1.924	1
TF1017	AC203547_3.1	-	C3H	C3H-type 1 (Zn)	23.9859	1.92618	0.999985	23.7203	1.89905	0.999913	24.0838	2.03062	0.999975	23.3311	1.89959	0.999742	23.8813	2.00586	0.999837	23.578	1.87441	0.999138	23.6246	1.83645	0.998721	23.8441	1.942	0.999	23.9616	1.868	1	23.8187	1.868	0.999	23.2611	1.902	1	22.9934	1.934	1
TF1018	CR378662_19.1	-	AS2		32.878	1.66175	0.999411	31.3587	1.66908	0.999845	30.8069	1.67059	0.999658	30.7675	1.72104	0.999699	29.5674	1.73534	0.999579	28.9335	1.64779	0.999484	31.4478	1.67826	0.999868	30.7576	1.622	1	24.2725	1.767	1	28.0497	1.762	1	27.8565	1.704	1	28.1571	1.722	1
TF1019	CR382279_18.1	CX550255	PHD		25.0323	1.95737	0.999423	25.2967	1.82909	0.999815	25.6453	1.87065	0.999577	24.7565	1.81739	0.999812	25.0679	1.85318	0.99977	24.7776	1.23893	0.998162	24.9566	1.89275	0.999017	25.5364	1.823	1	25.3085	1.898	0.999	25.9229	1.814	0.999	25.3618	1.84	0.999	24.9674	1.908	0.999
TF1020	CR538722_9.1	TC98097	GRAS		25.1744	1.9859	0.999353	23.11	1.91219	0.9996	22.1226	1.94347	0.999691	24.9483	1.88686	0.999595	21.5317	1.9369	0.999472	22.9486	2.22467	0.997287	29.2808	1.91418	0.999933	23.1483	2.005	1	18.0428	2.427	1	21.7858	1.901	0.999	21.4774	1.905	1	22.3965	1.918	0.999
TF1021	CR538723_3.1	TC97510	AP2/EREBP		26.7437	1.87739	0.999917	27.0962	1.90865	0.999968	27.0327	1.9322	0.999896	26.2915	1.89575	0.999898	25.5972	1.9191	0.999795	26.3984	1.87244	0.999987	25.1527	1.93071	0.999983	26.3194	1.979	1	23.1966	1.875	0.999	25.991	1.833	1	25.3065	1.906	1	25.2921	2.035	1
TF1022	CR932964_7.2	-	PHD		21.6244	1.98746	0.999693	21.529	1.94608	0.999584	21.3145	1.9065	0.999633	20.2213	2.34365	0.999049	22.8186	1.80408	0.999401	23.1237	1.95235	0.99864	22.1285	1.79447	0.997278	22.0548	1.895	1	16.708	1.382	0.992	20.1699	1.954	0.998	20.3549	2.073	0.999	19.122	1.933	1
TF1023	CR932967_9.2	-	PHD		30.6272	1.74538	0.999867	30.4151	1.6769	0.999721	30.972	1.69612	0.999908	Undetermined	1.1254	0.959579	30.1988	1.78267	0.999	31.7864	1.7897	0.999943	28.5233	1.48984	0.998804	31.0841	1.688	1	26.4763	1.706	1	28.484	1.637	1	30.3201	1.721	0.999	28.2412	1.738	1
TF1024	CR936364_30.1	TC110266	TCoAp15		22.3107	1.93721	0.999489	22.6285	2.00816	0.999999	22.611	1.90321	0.999909	22.6349	1.94747	0.999767	22.4409	1.90826	0.999834	22.7711	1.8932	0.999997	21.9931	1.99606	0.999833	22.5192	2.025	1	21.8912	1.889	1	23.1281	1.87	0.999	22.1874	1.998	1	22.0256	1.896	1
TF1025	CR936368_4.1	-	WRKY family	WRKY	30.4283	1.80413	0.999615	29.6122	1.77177	0.99973	28.1985	1.68001	0.999622	30.24	1.39358	0.999624	26.9529	1.83554	0.999898	27.4332	1.80473	0.999998	31.4729	1.71034	0.999743	27.9867	1.786	1	22.6954	1.855	0.999	25.9074	1.833	0.999	26.6194	1.862	1	28.219	1.844	1
TF1026	CR937029_22.1	-	AS2		22.6616	1.98479	0.99955	22.2938	1.93274	0.99986	21.088	1.97985	0.99959	22.0187	1.89113	0.999904	19.8102	1.95694	0.999552	20.9988	1.81198	0.998088	23.1659	1.87813	0.999433	20.54	1.97	1	19.1137	1.96	0.999	20.2534	2.048	0.998	18.6964	1.86	0.999	20.3267	2.06	0.999
TF1027	CR940306_10.1	-	C2H2 (Zn)		24.3365	1.86234	0.999945	24.5332	1.86574	0.998982	24.4665	1.89437	0.999943	23.3045	1.91767	0.999995	23.0282	1.87023	0.998325	23.2972	1.56732	0.999681	25.9303	1.81022	0.999847	25.6002	1.855	1	21.6003	1.956	0.999	24.2734	1.883	1	22.9806	1.836	1	23.331	1.824	1
TF1028	CR940306_3.1	-	MYB		24.3965	1.84659	0.999148	24.6073	1.76296	0.998861	26.1987	1.8588	0.99986	24.9275	1.8387	0.998271	22.8911	1.78911	0.999748	24.1297	1.86071	0.997244	24.4923	1.90135	0.997031	23.6663	1.919	0.998	20.0663	1.534	0.988	23.1205	2.003	1	21.7013	1.716	0.995	23.2871	1.901	1
TF1029	CR940309_6.1	-	EIL		30.9654	1.7118	0.99984	31.6786	1.87528	0.998813	28.0181	1.65169	0.99926	30.3413	1.96293	0.999676	27.5776	1.76561	0.999296	29.3565	1.8462	0.997026	33.9141	1.43184	0.999664	30.718	1.616	0.998	24.7673	1.92	1	27.7541	1.803	1	26.5031	1.738	1	29.2718	1.847	0.999
TF1030	CR956392_5.1	-	C2C2 (Zn)	GATA	23.3661	1.98405	0.996615	22.2647	1.96571	0.999283	22.674	1.93059	0.998608	23.6242	1.92619	0.999351	19.5072	1.98408	0.998461	21.3792	1.76679	0.996906	24.8348	1.99999	0.999446	19.8706	1.889	0.999	16.9881	1.775	0.989	22.1492	1.868	1	18.4482	2.09	0.998	20.4784	1.951	1
TF1031	CR956399_3.1	TC103015	MYB		24.3384	1.87995	0.999455	23.6688	1.91614	0.999972	24.4258	1.90006	0.999897	23.6361	1.90944	0.999346	21.3841	2.01476	0.998321	22.4766	1.93368	0.99874	25.2132	1.79725	0.998772	22.268	1.887	1	18.5482	1.988	1	21.0152	1.95	1	20.1387	2.034	1	21.5055	1.994	1
TF1032	CR956619_2.1	-	NIN-like		25.6544	1.94164	0.998466	24.5308	1.83791	0.99987	23.9497	1.8575	0.999528	25.9955	1.90622	0.999099	23.5371	1.87127	0.999509	23.8122	1.83092	0.999818	27.1181	1.87224	0.99982	23.8133	1.819	0.999	19.4177	1.909	1	27.6346	1.814	1	20.7262	1.985	1	23.1328	1.809	1
TF1033	CR956619_25.1	-	HTH	FIS	21.0047	2.01593	0.999679	19.7578	2.00158	0.999168	20.0173	2.00321	0.998948	21.4614	1.98861	0.999133	18.0405	2.49421	0.997012	19.6238	2.13811	0.999693	23.5933	1.99156	0.999445	19.1874	1.903	0.998	16.4114	1.777	0.989	18.5544	2.108	0.995	17.5119	1.878	0.996	18.602	2.041	0.999
TF1034	CT009488_2.1	-	NAC		23.3419	1.96186	0.999754	23.5349	1.91364	0.999667	23.726	1.96336	0.999804	21.6726	1.90976	0.99977	21.534	1.87368	0.999649	21.7684	1.95567	0.999924	22.7684	1.96057	0.999915	23.8168	1.894	1	23.1268	1.925	1	22.3231	2.048	1	21.4888	1.947	1	21.218	1.935	1
TF1035	CT009492_1.1	-	ABI3-VP1		27.4504	1.88176	0.999947	26.7722	1.89659	0.999795	25.859	1.89375	0.999995	27.9684	1.974	0.999286	23.3781	1.85901	0.999505	25.1559	1.78232	0.999662	29.0131	1.87132	0.999902	23.5797	1.933	1	21.141	1.842	1	23.9271	1.861	1	21.8276	2.004	1	24.7135	1.884	1
TF1036	CT009492_21.1	-	ABI3-VP1		31.451	1.87966	0.999969	28.9397	1.90968	0.999442	30.918	1.86552	0.999827	30.1551	1.86579	0.99991	25.9189	1.92422	0.999842	27.553	1.87145	0.999721	32.1583	1.8169	0.999941	28.5076	1.802	1	22.5364	1.949	1	29.7797	1.831	1	24.8396	1.767	1	27.3118	1.916	1
TF1037	CT009492_29.1	-	ABI3-VP1		24.715	1.86712	0.999681	22.8584	1.83594	0.998979	20.7304	1.93947	0.999349	24.9392	1.79722	0.99745	19.8239	1.88303	0.998919	21.5252	1.81747	0.999091	31.0394	1.86437	0.999736	21.2616	1.96	1	17.7134	2.208	1	20.0545	1.961	0.999	18.9583	2.032	0.998	21.0204	1.965	1
TF1038	CT009492_35.1	-	ABI3-VP1		29.913	1.83691	0.999945	29.4898	1.85845	0.99986	27.8839	1.92013	0.999881	30.7027	1.77033	0.999992	27.0211	1.82301	0.999801	28.0141	1.79045	0.998536	31.3038	1.62493	0.999953	29.9812	1.763	1	23.4167	2.313	0.998	27.5684	1.865	1	26.7435	1.834	1	28.2407	1.859	1
TF1039	CT009492_7.1	TC106153	ABI3-VP1		30.2603	1.88737	0.999674	29.0972	1.73981	0.999838	27.0172	1.84347	0.999937	31.5151	1.78682	0.99941	26.129	1.97527	0.99955	27.1791	1.92134	0.999826	25.2324	1.95211	0.999851	24.9795	1.942	1	22.1362	1.741	0.999	24.7375	1.866	0.999	23.9852	1.908	1	25.1424	1.87	1
TF1040	CT009535_12.1	-	MADS		22.9476	1.85306	0.999743	21.7979	1.87466	0.998982	19.7416	1.88645	0.999434	22.3981	1.86924	0.999337	18.4955	1.92179	0.998728	20.2077	1.9844	0.998702	28.6736	1.69497	0.999871	21.1596	1.921	1	17.5076	2.065	0.997	20.9873	1.891	1	18.0573	1.999	0.999	20.0646	1.95	1
TF1041	CT009553_7.1	CX521575	HD family	HD	21.5036	1.96626	0.999486	21.825	2.11149	0.999542	22.0402	1.89876	0.999752	21.6906	1.90891	0.999865	21.6991	1.9186	0.999752	21.7015	1.85145	0.999484	21.7362	1.89879	0.999966	22.1865	1.925	1	22.0299	1.939	1	23.1178	1.872	1	21.8501	1.842	1	21.7437	1.926	1
TF1042	CT009568_4.1	-	C3H	C3H-type 1 (Zn)	22.2508	1.90118	0.999855	22.5839	1.91336	0.999452	22.1644	1.9689	0.999882	22.4868	1.8989	0.999374	21.5692	1.96241	0.999025	22.1879	1.86334	0.999542	22.8591	1.84805	0.999206	22.2509	1.911	1	19.6906	1.861	0.999	22.1652	2.008	0.999	21.1051	1.998	0.999	22.0971	1.861	0.999
TF1043	CT010515_7.1	-	GRAS		35.0392	1.64733	0.999543	31.6837	1.62012	0.999385	31.8331	1.71677	0.99995	34.1723	1.65763	0.999884	32.2758	1.68783	0.999875	33.6515	1.62339	0.999555	36.7025	1.64037	0.998847	32.5481	1.651	1	28.6681	1.793	1	32.4056	1.694	1	29.498	1.731	1	31.2801	1.657	0.999
TF1044	CT010521_14.1	TC108461	CCAAT	CCAAT-HAP3	20.5541	1.89407	0.999968	20.9725	1.98698	0.99965	21.2243	1.91427	0.999856	21.2742	1.93712	0.999919	21.0943	1.91811	0.999798	21.2518	2.00226	0.999955	20.2508	1.88058	0.999735	20.9292	2.087	1	19.9089	1.919	0.999	22.7723	1.903	0.999	21.3985	1.906	0.999	21.2843	1.955	1
TF1045	CU424491_13.1	-	C2H2 (Zn)		23.4992	1.94551	0.999916	23.9006	1.84489	0.999194	22.3452	1.95281	0.999764	22.9799	2.03312	0.999673	23.3743	1.86311	0.999893	23.4715	1.92474	0.999607	23.6685	1.91519	0.999757	23.5186	1.814	0.999	23.1325	1.894	1	24.084	1.867	1	24.0281	1.981	1	23.3293	1.934	1
