# Supplementary material for: Transcriptional profiling of Medicago truncatula during Erysiphe pisi infection
Source: Front Plant Sci. 2015 Jul 9;6:517. doi: 10.3389/fpls.2015.00517 (PMC4496563; doi:10.3389/fpls.2015.00517)
Supplement: Table S2 — Details of regulated TF genes among Medicago truncatula genotypes analyzed, SA1306 (SA) and Parabinga (PB), in response to Erysiphe pisi infection (p ≤ 0.05; −0.7 ≥ m ≥ 0.7). Relative gene expression ratios (m) are listed and sorted by “Class” and “m” values. ID: Identification number of TF gene. TF family: Transcription factor family. TF subfamily: Subfamily names. m: Average log2 differential expression ratios (inoculated/control) for Parabinga (PB) and SA1306 (SA) genotypes. F: Fold change expression ratios of differentially expressed genes in SA1306 compared to Parabinga, log2 expression ratio SA1306/Parabinga. Class: Genes that were specifically regulated in SA1306 (SA), Parabinga (PB) and both genotypes (Common) (Figure 4). [file Table2.XLSX]

## Sheet: Hoja1
Table S2 Details of regulated TF genes among Medicago truncatula genotypes analyzed, SA1306 (SA) and Parabinga (PB), in response to Erysiphe pisi infection (p≤0.05; -0.7≥m≥0.7). Relative gene expression ratios (m) are listed and sorted by "Class" and "m" values. ID: Identification number of TF gene. TF family: Transcription factor family. TF subfamily: Subfamily names. m: Average log2 differentia…
ID	TF family	TF subfamily	m_PB	m_SA	F	Class
TF767	C3H	C3H-type 1 (Zn)	-2.42321	0.440041	2.86325	PB
TF822	DDT		-1.23592	0.68513	1.92105	PB
TF448	RR		-1.22951	0.0641748	1.29369	PB
TF618	HD family	HD	-1.03091	-0.270042	0.760866	PB
TF598	NAC		-0.916703	-0.470871	0.445832	PB
TF546	AP2/EREBP		-0.714986	0.256839	0.971825	PB
TF934	MYB/HD-like		4.2185	0.393765	-3.82474	PB
TF276	RR		1.70895	0.645822	-1.06313	PB
TF389	C2C2 (Zn)	DOF	1.59237	-0.0641066	-1.65648	PB
TF1007	bHLH		1.1142	0.321432	-0.792765	PB
TF349	CCHC (Zn)		0.99724	0.299935	-0.697305	PB
TF429	MYB/HD-like		0.990912	0.594769	-0.396143	PB
TF179	U1-type (Zn)		0.988252	0.321663	-0.666589	PB
TF481	FHA		0.876597	-0.0313461	-0.907943	PB
TF143	MYB/HD-like		0.80158	0.209123	-0.592457	PB
TF588	HD family	HD	0.731311	0.634558	-0.0967526	PB
TF388	TTF-type (Zn)		0.606696	-2.13127	-2.73796	SA
TF425	bHLH		-0.362728	-1.9801	-1.61737	SA
TF8	LIM		-0.278933	-1.74851	-1.46958	SA
TF101	C2H2 (Zn)		-0.282185	-1.62335	-1.34117	SA
TF780	AUX/IAA		0.494288	-1.21045	-1.70474	SA
TF244	MYB/HD-like		0.536364	-1.04287	-1.57923	SA
TF691	E2F		0.489301	-0.997135	-1.48644	SA
TF27	ARID		0.0510835	3.00467	2.95358	SA
TF982	C2H2 (Zn)		0.517358	2.77025	2.25289	SA
TF901	SBP		0.481145	2.71426	2.23311	SA
TF666	HD-like		0.650996	2.13209	1.48109	SA
TF1009	JUMONJI		0.080451	1.73195	1.65149	SA
TF726	MYB/HD-like		0.450343	1.522	1.07166	SA
TF158	HD-like		0.436301	1.43026	0.993955	SA
TF540	SBP		-0.378819	1.30939	1.6882	SA
TF464	bZIP		0.48043	1.04648	0.566053	SA
TF372	HD family	HD	0.148443	0.971467	0.823024	SA
TF308	C2C2 (Zn)	DOF	-0.32887	0.750118	1.07899	SA
TF265	C2C2 (Zn)	DOF	-4.31172	-1.42342	2.8883	Common
TF303	AP2/EREBP		-0.862505	-1.83412	-0.97161	Common
TF393	C2C2 (Zn)	DOF	-2.64609	-2.19174	0.454347	Common
TF436	SBP		-1.15586	-1.23887	-0.0830066	Common
TF479	NAC		-1.5384	-1.11667	0.421724	Common
TF485	bHLH		-0.828222	-3.50691	-2.67868	Common
TF700	BTB/POZ		-2.30832	-3.54987	-1.24155	Common
TF716	C2C2 (Zn)	GATA	-2.45726	-1.60096	0.856302	Common
TF823	C2H2 (Zn)		-1.46327	-3.35653	-1.89326	Common
TF855	AP2/EREBP		-0.870471	-1.48694	-0.61647	Common
TF233	HMG		0.716638	-1.4308	-2.14744	Common
TF626	HD-like		-3.61746	0.905226	4.52269	Common
TF660	CCHC (Zn)		-0.834881	1.04239	1.87727	Common
TF913	WRKY family	WRKY	-1.48066	0.769658	2.25032	Common
TF962	AP2/EREBP		-5.07892	1.55838	6.6373	Common
TF3	AP2/EREBP		3.10669	1.02292	-2.08376	Common
TF63	MYB		1.75554	2.79897	1.04343	Common
TF87	ZF DHHC		1.19613	1.39755	0.20142	Common
TF97	HD-like		0.77478	1.28383	0.509051	Common
TF129	MYB/HD-like		4.44676	2.37007	-2.07669	Common
TF136	NAC		2.17237	1.21483	-0.957545	Common
TF140	PHD		0.855089	1.22357	0.368485	Common
TF200	NAC		1.09764	2.23195	1.13431	Common
TF230	HD-like		0.714399	5.66296	4.94856	Common
TF258	HD family	HD	1.41064	5.26041	3.84977	Common
TF270	C2H2 (Zn)		1.58536	4.48577	2.90041	Common
TF296	GRAS		1.67597	1.6593	-0.0166711	Common
TF322	MADS		1.97963	1.69865	-0.280975	Common
TF333	bHLH		2.18362	1.99015	-0.193476	Common
TF386	ARF		1.54644	0.79165	-0.754792	Common
TF428	C2H2 (Zn)		2.87787	2.17116	-0.70671	Common
TF473	AP2/EREBP		2.15439	1.22499	-0.929398	Common
TF497	HD family	HD	2.08126	1.00985	-1.07141	Common
TF537	bZIP		1.08877	0.79892	-0.28985	Common
TF549	HD family	HD-ZIP	3.89095	3.02039	-0.870556	Common
TF552	HD family	HD-ZIP	0.866763	2.08669	1.21993	Common
TF563	MADS		1.24556	3.12644	1.88088	Common
TF565	HTH	FIS	1.57412	1.09213	-0.481991	Common
TF600	bHLH		1.43644	1.72439	0.287948	Common
TF639	bHLH		1.31653	1.4002	0.0836731	Common
TF797	HD-like		1.26209	2.4726	1.2105	Common
TF814	HD-like		1.10818	2.44534	1.33716	Common
TF837	MYB		5.96429	1.87368	-4.09061	Common
TF879	PHD		2.42122	3.52673	1.10552	Common
TF996	HD-like		4.23643	3.23014	-1.00629	Common
